# Supplementary material for: Likely weakening of the Florida Current during the past century revealed by sea-level observations
Source: Nat Commun. 2020 Aug 7;11:3973. doi: 10.1038/s41467-020-17761-w (PMC7415143; doi:10.1038/s41467-020-17761-w)
Supplement: Supplementary file 3 — Source Data [file 41467_2020_17761_MOESM3_ESM.xlsx]

## Sheet: Description
This file contains Source Data shown in and/or needed to produce Figure 2
1. Tab of pointwise percentile summary statistics of the reconstructed Florida Current transport (units: Sv) as a function of year from 1909 to 2018
2. Tab of the 3,000 individual ensemble members constituting the probabilistic Florida Current reconstruction (units: Sv) as a function of year from 1909 to 2018

## Sheet: Transport Pointwise Percentiles
Percentile\Year	1909	1910	1911	1912	1913	1914	1915	1916	1917	1918	1919	1920	1921	1922	1923	1924	1925	1926	1927	1928	1929	1930	1931	1932	1933	1934	1935	1936	1937	1938	1939	1940	1941	1942	1943	1944	1945	1946	1947	1948	1949	1950	1951	1952	1953	1954	1955	1956	1957
1	27.1591	28.6659	28.2648	28.0524	28.3083	28.4569	28.6039	28.845	28.4398	28.8134	28.4038	29.3255	28.4168	29.2325	29.359	28.9667	29.1195	30.1258	29.5637	29.5043	29.3681	29.3833	30.2401	29.1842	28.28	29.268	28.5559	28.5079	28.5728	28.7663	28.9722	29.5934	29.9944	29.2753	29.2707	29.2799	29.7044	28.5726	27.9418	27.2705	28.8695	28.8821	28.599	28.3719	28.9323	29.3777	29.3353	30.1184	30.0129
2.5	28.2836	29.6682	29.4247	29.1865	29.2507	29.255	29.4599	29.519	29.3467	29.6884	28.9939	30.0686	29.2204	29.9518	30.1434	29.8205	29.8086	30.7917	30.335	30.1537	30.0879	30.1241	31.0415	30.1592	29.0774	30.182	29.3804	29.2203	29.1447	29.5962	29.6817	30.1819	30.4786	29.9044	29.8789	29.9166	30.3593	29.3053	28.6671	27.9328	29.42	29.503	29.1916	29.0026	29.4354	29.9142	29.8572	30.6478	30.5509
5	29.1893	30.4702	30.0942	29.8248	29.8976	30.0541	30.0641	30.2092	30.0973	30.3493	29.7617	30.6751	29.9961	30.5129	30.7568	30.5369	30.4252	31.287	30.8974	30.7853	30.608	30.7087	31.5636	30.7328	29.7187	30.6734	29.9987	29.8067	29.772	30.1328	30.317	30.6238	30.9835	30.4179	30.4174	30.4112	30.7963	29.8862	29.2067	28.5799	29.9796	30.0044	29.6963	29.5308	29.9579	30.3516	30.3956	31.055	30.9398
10	30.2026	31.2445	30.9219	30.6524	30.7271	30.7475	30.9636	31.0593	30.7685	31.1122	30.5143	31.363	30.7305	31.1669	31.4018	31.1392	31.0815	31.8918	31.5265	31.4701	31.2831	31.3042	32.161	31.315	30.3883	31.3265	30.6897	30.4417	30.3419	30.7466	30.9047	31.2216	31.5466	31.0279	30.9709	30.8965	31.32	30.4256	29.7975	29.2302	30.5121	30.6631	30.3002	30.1227	30.55	30.8654	30.9041	31.4693	31.3892
16	30.9379	31.8879	31.5187	31.2762	31.3358	31.3195	31.5954	31.5805	31.3653	31.6372	31.1476	31.9337	31.2359	31.6419	31.8737	31.6594	31.5864	32.4348	31.9709	31.9674	31.7732	31.819	32.6447	31.8184	30.9042	31.8223	31.1851	30.8848	30.8204	31.2077	31.3373	31.6201	31.9803	31.4595	31.3767	31.3539	31.7403	30.861	30.2682	29.6691	30.9223	31.0454	30.7111	30.505	30.9476	31.2929	31.315	31.8568	31.7639
25	31.7284	32.5669	32.2386	31.9488	31.917	31.9658	32.1984	32.1626	31.9502	32.2111	31.7126	32.5545	31.8227	32.1939	32.4672	32.1831	32.1668	33.0216	32.5447	32.4988	32.3015	32.3549	33.1462	32.3232	31.4307	32.3311	31.6939	31.4529	31.3014	31.7168	31.8854	32.092	32.3927	31.9128	31.8875	31.8278	32.1987	31.3461	30.8065	30.1934	31.3448	31.4713	31.1343	31.0024	31.4571	31.7597	31.7299	32.2519	32.1932
50	33.3538	33.9522	33.5779	33.2456	33.1895	33.1805	33.4428	33.4214	33.2096	33.4667	32.9306	33.7466	33.0433	33.4141	33.6518	33.379	33.3416	34.1382	33.6965	33.595	33.4285	33.4652	34.2961	33.3717	32.5562	33.4426	32.764	32.5531	32.4048	32.7748	32.9085	33.1244	33.4151	32.8723	32.858	32.794	33.1537	32.2973	31.7313	31.1378	32.2853	32.3688	32.0111	31.9292	32.3186	32.6652	32.5864	33.1248	33.0249
75	34.9006	35.3665	34.9077	34.5525	34.4928	34.438	34.6255	34.6996	34.5296	34.7017	34.1552	34.9402	34.1986	34.6392	34.8219	34.5197	34.4829	35.2978	34.8703	34.7322	34.5511	34.5883	35.4049	34.4767	33.5904	34.5292	33.8434	33.5574	33.4872	33.727	33.8371	34.1142	34.3862	33.8892	33.8202	33.7332	34.1006	33.2588	32.6887	32.0476	33.1661	33.2545	32.9207	32.7855	33.2764	33.5432	33.4005	33.9747	33.9023
84	35.6145	36.0068	35.5641	35.1829	35.0645	35.0188	35.231	35.2526	35.0972	35.2825	34.754	35.5308	34.804	35.183	35.3971	35.0512	34.9842	35.855	35.4059	35.215	35.1092	35.1206	35.9434	35.044	34.1581	35.0137	34.362	34.0559	33.9551	34.218	34.3644	34.6045	34.832	34.3519	34.2845	34.1863	34.5525	33.7359	33.1386	32.5111	33.6493	33.6634	33.337	33.2219	33.7297	33.9457	33.8012	34.3835	34.2926
90	36.3276	36.597	36.0892	35.754	35.6286	35.6248	35.7917	35.8365	35.6257	35.8061	35.3124	36.0209	35.3386	35.7886	35.9324	35.6166	35.4811	36.3907	35.9136	35.7025	35.5513	35.6634	36.4654	35.4873	34.6387	35.4453	34.8538	34.4894	34.3507	34.6146	34.8051	35.0472	35.2596	34.8602	34.7066	34.6107	34.9385	34.1542	33.5245	32.9084	34.0497	34.0472	33.7175	33.5792	34.071	34.3459	34.1515	34.7431	34.6669
95	37.2761	37.4383	36.9241	36.446	36.2762	36.3387	36.5492	36.5429	36.313	36.5021	35.9474	36.7537	36.0878	36.4583	36.6201	36.3012	36.132	37.1472	36.5814	36.3032	36.2361	36.2286	37.0722	36.0597	35.2418	36.0784	35.3929	35.0423	34.8933	35.2392	35.3686	35.5824	35.8671	35.47	35.2771	35.1658	35.4629	34.676	34.049	33.4425	34.5162	34.6267	34.1449	34.0698	34.5646	34.8411	34.6443	35.2678	35.1534
97.5	38.1733	38.177	37.6203	37.0224	36.8255	36.8916	37.1831	37.2149	36.9843	37.1445	36.6122	37.3693	36.7096	37.036	37.233	36.9039	36.7615	37.8564	37.2188	37.0053	36.9503	36.7375	37.6123	36.5328	35.7371	36.7265	35.9141	35.5416	35.506	35.7337	35.8005	36.1273	36.3811	36.0171	35.8218	35.6712	35.9416	35.1372	34.5303	33.9366	34.9371	35.0341	34.6596	34.4974	34.9921	35.2932	35.138	35.7024	35.639
99	39.0867	38.8979	38.2802	37.9749	37.8445	37.5523	37.8807	37.9868	37.7653	37.9694	37.3204	38.0887	37.3991	37.8004	37.9016	37.5784	37.4546	38.5744	37.8165	37.8754	37.6081	37.5086	38.2885	37.4988	36.3891	37.3456	36.525	36.1684	36.1707	36.4007	36.4263	36.62	36.9629	36.6265	36.3973	36.4077	36.508	35.6444	35.0526	34.3989	35.4026	35.6102	35.1204	35.1122	35.4455	35.9284	35.6683	36.204	36.2233
[truncated: 61 more columns]

## Sheet: Transport Ensemble Members
Ensemble Member\Year	1909	1910	1911	1912	1913	1914	1915	1916	1917	1918	1919	1920	1921	1922	1923	1924	1925	1926	1927	1928	1929	1930	1931	1932	1933	1934	1935	1936	1937	1938	1939	1940	1941	1942	1943	1944	1945	1946	1947	1948	1949	1950	1951	1952	1953	1954	1955	1956	1957
1	31.3363	33.8737	32.4643	30.7451	31.6268	30.8938	29.9503	30.1031	31.9845	30.7366	31.83	32.9665	30.6902	32.799	33.191	32.8025	30.6643	31.0036	33.8815	34.088	30.5799	31.6408	34.8943	31.7837	30.7879	32.1927	30.3781	31.5456	31.1349	31.1751	32.2862	32.763	31.0422	33.0047	33.972	31.7243	32.056	30.6123	31.0931	32.007	32.3418	30.8376	31.8232	31.4891	33.27	32.5117	34.0479	33.9631	32.9914
2	32.3002	33.5517	33.7564	33.3256	35.2736	34.7837	34.0274	33.8037	33.9622	32.353	33.2573	33.0517	32.0628	32.9986	30.9829	31.3575	31.9352	32.1398	30.9614	33.6397	33.6171	33.6663	34.3117	34.3904	29.7974	31.959	31.5063	32.8449	30.1096	31.4293	30.327	33.1263	32.4998	30.5455	33.1827	32.4814	34.0142	30.1834	33.0118	31.4989	32.0701	33.5508	32.202	31.8492	31.8793	33.6548	32.4322	34.3748	33.1666
3	36.0376	36.5422	35.5977	35.1286	35.2561	35.2501	35.7569	35.5647	33.3796	35.5667	34.2002	37.0156	34.6049	34.5506	34.513	33.2949	34.2422	36.0819	35.5612	35.8079	34.6022	35.6608	36.6903	35.864	34.8094	35.6374	34.7667	35.0599	33.2878	35.7032	33.6919	36.0428	34.4379	36.3646	33.9982	33.3224	33.9983	32.4724	31.8392	32.5306	35.117	33.6459	33.1728	33.1873	33.803	33.5266	34.6978	33.3619	32.7332
4	33.3885	33.4284	33.9448	32.9104	30.5511	32.0347	31.9594	33.6269	33.4696	32.2563	31.7526	32.1839	33.8156	31.1887	32.9004	32.7972	33.563	35.2139	33.842	34.9215	34.1035	35.2991	35.9065	32.2901	32.9203	33.1046	32.3773	29.9124	31.3495	32.8372	32.4941	31.6924	32.6786	32.9007	31.4788	31.9108	33.2871	32.4751	31.396	31.0941	33.2366	33.5693	30.1884	32.8783	31.9577	32.536	32.4462	33.0352	32.3067
5	32.7596	34.229	32.9761	34.1177	36.6896	36.4785	33.8918	35.0838	35.6833	32.4412	33.5942	33.4493	34.5091	33.2559	33.8751	33.5297	33.9595	34.2565	33.4392	34.9561	34.6324	35.173	35.3679	35.2313	34.7201	34.4303	33.9851	34.2291	33.616	35.3082	35.4958	35.9221	34.6122	34.1502	33.3638	34.06	32.829	31.237	30.4277	31.6273	32.9439	35.0115	34.6901	32.5177	33.0114	33.9749	33.5057	35.0972	34.3671
6	32.8254	35.2117	34.7755	33.4705	32.6559	32.0818	30.8408	34.0112	32.2435	33.3063	32.1371	33.3597	32.9352	34.6818	34.0326	33.4869	34.5713	34.9051	35.1177	33.7856	33.4075	32.2404	33.4923	34.2249	31.2576	33.1427	33.0331	33.199	32.7748	34.5875	33.8565	34.8092	33.1369	32.6036	32.3836	33.6448	33.6515	33.5255	32.0821	31.4862	31.0221	33.544	33.6009	33.4266	33.2785	31.8597	33.1542	33.2215	32.9739
7	34.7939	36.2336	34.3083	34.4471	34.5244	36.0708	35.4528	36.4127	33.9399	33.0907	31.5686	34.2014	32.2305	33.1163	33.5202	35.4034	35.5736	36.0509	36.254	35.271	35.0049	35.3528	33.7207	32.8218	32.3953	36.1705	35.5616	34.7628	32.353	34.0229	32.4817	33.8159	33.2524	32.3372	31.9113	32.7085	32.6866	33.2593	34.314	30.5015	32.6737	32.8153	33.6736	32.6762	32.952	33.5079	32.837	35.8898	33.4842
8	33.8135	35.0162	35.2708	34.3593	34.3639	34.2505	36.6356	36.6927	36.4501	34.6892	33.1934	35.1468	31.8058	34.2417	33.7276	32.7012	34.8149	34.9417	34.3253	36.0666	36.2332	35.0155	34.7522	35.0908	33.2847	35.0876	34.6881	33.7129	33.7909	32.8372	32.6153	32.1947	33.7951	32.8659	33.6864	34.7326	33.8841	32.7424	30.6706	32.0174	32.7989	32.4001	32.8863	32.36	33.9537	33.0212	32.8171	33.4828	32.9122
9	32.9423	34.2513	33.5398	32.2527	33.5431	34.0153	34.0013	33.7722	31.4886	34.0779	32.608	31.9501	33.2872	34.4669	34.1534	33.7868	32.9762	34.2358	33.3334	34.0713	33.4354	32.1434	35.1387	32.4941	33.6559	32.1526	32.0246	33.4989	34.3925	33.4201	33.0126	33.4244	34.0076	32.0568	31.8241	32.2271	32.4124	32.6872	31.1911	31.6972	31.5947	32.3354	31.3234	32.3648	31.4569	32.6112	31.9153	33.3944	32.1754
10	33.6517	33.0566	34.442	31.6692	32.322	34.3062	33.2606	33.6036	31.5182	32.0025	32.7272	33.4416	33.7993	34.0196	34.7103	34.0535	34.5002	33.7357	33.7981	31.7317	34.144	32.4719	34.0889	32.3641	32.4063	32.445	33.0658	32.3669	32.0931	32.2207	34.0216	34.4528	33.1466	31.2747	32.3792	33.3454	33.177	30.7313	30.5264	30.6769	30.9317	31.5326	30.5374	32.5473	30.8528	32.0474	31.9402	32.6208	34.1291
11	31.5758	33.53	32.0775	30.4802	32.2139	32.1442	33.9922	33.5144	34.0362	34.8522	35.1981	32.8487	30.2238	31.1777	32.6058	31.8947	33.9471	32.8426	33.664	33.4641	31.6065	32.7667	33.3252	31.3566	30.6125	32.6539	32.397	30.0853	29.383	31.8353	31.6075	33.22	32.3479	32.7042	29.939	32.1538	31.9632	29.6502	28.5199	31.467	32.6959	30.0332	31.0272	33.0206	29.7147	32.8249	30.9578	32.5547	31.2692
12	33.3883	31.0543	33.7051	32.2418	33.4483	33.1442	32.7128	33.5153	34.5132	34.1508	33.1197	33.6134	33.9186	34.1545	34.0987	34.5202	33.3728	33.769	31.8842	34.885	33.4252	34.6135	35.4462	34.884	33.3901	33.0711	32.3239	31.5941	31.1589	32.2204	32.0233	32.4503	31.5499	31.2885	29.4261	33.4763	32.2786	31.2345	31.5127	30.1728	32.5732	32.3591	30.2036	32.6878	31.4716	31.9848	33.4826	34.0587	33.9062
13	32.4405	32.2673	32.164	32.254	33.0649	32.8322	32.299	29.908	30.4754	30.7593	30.6746	32.0496	31.5302	31.7426	31.113	30.7252	30.8458	33.592	32.6217	31.6544	31.95	31.3777	33.0119	31.8174	30.432	32.3581	31.3083	31.1952	30.2802	32.4212	31.8688	32.3425	32.0344	32.0331	31.8599	31.7683	31.2939	32.0208	30.8674	29.4343	30.8191	31.2042	31.7432	30.2768	31.8592	31.6216	32.7498	32.2082	30.6962
14	29.4854	29.5498	30.5956	29.9037	30.1649	29.1863	29.9803	30.1764	31.1127	30.5818	30.1161	30.9082	31.0896	31.6396	33.1481	32.5337	29.2733	30.4337	31.8664	30.5912	32.3881	32.7515	33.1529	32.125	30.6854	31.122	28.0689	29.9821	28.6214	30.5539	31.0906	30.9221	30.1494	29.719	31.163	30.0686	30.5126	29.0907	29.9062	30.7483	30.1775	29.8143	31.9296	30.9006	30.3113	31.6356	32.611	32.1379	30.8822
15	29.0641	31.4684	31.004	30.0918	31.6289	31.2471	30.6043	31.4852	31.3367	31.3647	31.4981	32.0346	30.467	29.566	32.4768	32.4317	32.5981	32.874	33.5104	34.1587	33.6219	32.1586	32.9207	31.3136	33.9233	32.9057	30.6179	29.6535	28.937	30.1495	32.0419	30.3641	30.4759	28.9897	28.7982	29.4605	30.0627	31.3789	30.9662	30.1378	31.3797	31.4583	30.817	30.6713	30.3134	32.9606	32.4625	33.0906	32.9738
16	34.538	32.4879	32.1066	33.3954	33.0822	34.1406	33.37	33.0939	34.323	32.0859	33.2999	34.4076	33.0618	34.7524	33.4779	33.4894	33.6571	35.0542	34.5429	32.7092	33.1271	32.3835	36.0521	34.0492	32.7894	32.9143	31.9587	31.6598	34.4311	34.3559	32.6876	32.7368	33.9511	32.5572	32.8304	33.1413	32.3789	31.5456	29.3694	31.5372	31.5298	31.4084	32.03	32.8675	31.9039	31.988	33.6362	34.79	33.5585
17	33.8454	35.3117	33.6378	32.7219	33.7661	30.817	31.9453	31.8877	29.8954	31.4972	32.0904	33.536	33.497	33.2594	33.803	32.7631	31.8778	32.802	33.7264	33.378	32.0156	33.2831	34.4914	29.9071	32.3712	32.1791	30.9742	30.3115	31.5974	31.8469	31.8788	31.357	31.4686	33.0872	32.4055	30.6918	32.5252	31.4618	30.7991	29.7797	32.2996	31.2279	31.2088	31.1946	32.6058	32.3958	29.3122	31.9637	33.1126
18	31.938	31.9251	32.8805	32.3687	33.6903	31.7266	30.9478	31.1817	30.4912	32.5029	31.6425	30.9649	31.4282	29.9124	30.4319	30.3777	30.1553	31.9864	31.8438	31.0457	31.5306	31.3904	32.6904	30.7343	29.8435	30.135	30.4973	29.0157	29.7452	30.3384	30.9018	33.2809	32.8629	33.2971	31.7464	32.36	31.5299	29.4468	29.8999	29.4614	30.0758	30.3814	30.7696	30.6737	30.0027	31.4902	30.2954	32.5095	32.2801
19	28.9087	29.8084	28.4824	29.8306	29.1325	30.0731	29.0825	29.3791	29.1284	31.0134	31.3898	30.7649	29.8177	29.9949	31.1056	29.6989	32.1303	32.0958	31.4791	30.3081	31.2359	29.5319	33.5531	31.5414	31.4271	32.4518	33.1098	33.077	32.743	31.4465	31.6854	30.4541	31.26	31.1046	32.5876	30.7885	31.5031	32.8034	31.2614	29.2371	30.5357	30.8831	30.9122	28.7663	30.5891	30.4499	30.4854	31.7496	31.6169
20	37.2094	36.3037	32.5059	33.9197	33.3507	33.0476	34.9442	33.8168	34.6748	34.2132	33.1627	34.0587	33.2729	33.8775	35.5852	34.5648	33.1931	34.1684	32.8123	34.4875	32.2279	35.2161	34.851	33.255	35.2877	34.0397	31.5064	33.8331	34.1117	33.2471	30.8298	32.56	33.5298	33.321	31.9525	33.8454	33.5967	33.3812	33.5234	31.7769	31.9967	32.2536	33.9064	31.9291	34.3073	32.4149	33.0626	35.5287	34.7027
21	34.1167	35.2536	36.1914	35.5754	34.9887	35.1538	34.7116	33.9165	34.8643	35.6996	35.5755	37.4338	34.174	37.2599	35.969	34.7777	34.6127	35.5904	34.3119	36.3861	36.2752	35.7125	36.2086	35.9045	34.1709	35.4575	35.5865	33.7104	34.7289	35.411	34.4453	36.9691	36.2069	35.3897	33.7805	33.7018	34.4873	33.8457	34.1812	33.181	34.5309	33.3054	32.3153	33.6432	32.937	33.8381	34.4108	33.7391	34.4172
22	32.3299	33.0787	32.5466	33.6471	32.815	33.9774	34.3011	33.4962	33.7356	34.7209	34.8454	33.6861	32.799	32.9965	32.6812	32.627	33.5558	33.8113	33.1325	33.421	33.3239	32.7453	34.124	33.2307	31.9069	33.9118	32.0255	32.1506	33.9143	33.0943	32.6379	33.8502	33.6113	32.8517	31.6466	33.1425	33.7069	32.8551	31.3325	30.8563	31.3071	31.5049	30.9864	30.9992	33.7939	31.5903	32.1997	32.9221	32.9026
23	35.1375	36.1176	35.923	36.0864	35.6461	35.5965	34.7519	35.5607	34.4464	36.0611	36.4545	36.193	35.7536	34.8278	34.5391	35.5001	35.1064	34.4527	34.5032	34.5552	35.2329	35.7579	35.9203	34.9531	35.6153	33.8054	33.9258	34.4944	34.2889	33.8015	34.8376	33.8398	35.212	35.1868	34.0526	34.2495	34.0619	32.3321	33.7869	32.2805	32.9791	32.2113	33.8946	32.792	33.7297	35.8248	34.1979	33.6571	34.6351
24	35.9672	35.1539	36.1382	34.8093	36.4191	35.3708	35.5648	37.1401	37.0182	35.6484	34.7601	34.5103	34.1248	34.2783	36.3949	36.8172	37.6008	37.3376	34.3608	34.9773	34.8301	34.8707	36.9795	33.6576	35.8912	34.3309	31.7188	34.0003	33.343	33.6321	35.149	34.6823	37.3	34.2771	34.2708	32.977	34.2114	34.4814	31.5426	32.9745	33.8781	32.118	33.3659	32.8584	33.7715	33.4955	33.2492	33.1829	33.9409
25	32.9207	33.5673	32.334	32.361	33.5715	30.425	31.7154	33.6431	31.4123	32.3668	33.0649	34.5835	32.0173	33.1616	34.9674	33.1536	32.2757	32.4156	33.6323	33.8473	33.0619	32.8142	34.7758	32.1825	31.9005	34.4945	31.8284	31.6483	31.2318	32.0595	31.594	31.8479	32.6198	31.4807	30.5823	31.7067	34.2492	32.8548	30.3705	31.6567	31.0745	31.3866	31.7975	31.807	28.5776	31.6473	31.7524	31.3829	30.7872
26	32.937	35.7851	35.6485	33.9005	33.2626	34.5762	34.221	33.7599	32.8121	33.8509	32.5794	34.3749	34.695	34.8497	36.5716	35.7774	34.5515	35.6249	34.7556	34.2117	34.8695	34.8364	34.3876	32.7902	33.3783	34.2265	33.2961	34.4547	34.7592	33.4376	34.2416	34.2777	33.9486	33.9366	33.9931	34.9199	34.1151	33.2837	30.3533	32.0067	32.5409	32.2326	33.3043	32.2012	32.8647	33.8587	32.2294	33.0211	32.9403
27	33.2081	34.3296	32.6933	31.9964	32.3326	33.27	32.9322	33.3441	34.4108	36.2778	32.5261	33.2762	33.702	33.3154	34.2463	33.3	32.1555	36.1909	34.8849	34.3996	32.9395	34.8119	33.6477	32.9314	32.9286	33.6676	33.2598	30.6689	31.404	31.3788	33.1443	31.138	33.7272	33.1921	34.2932	33.1071	34.4833	32.2634	29.5401	32.2805	32.0129	35.2345	33.5104	32.7511	33.1871	33.0367	32.9393	33.6993	33.9156
28	35.3983	36.1912	34.7938	33.8271	33.8979	32.8231	32.936	34.9153	34.3238	34.0183	33.3946	34.7288	32.5215	33.5865	33.8522	34.0349	33.6635	33.4945	34.336	33.3537	33.7127	34.2743	34.5298	36.6456	33.696	33.5468	32.806	35.1701	34.7088	31.8189	32.375	33.0538	34.6417	33.927	33.2576	34.0238	34.0443	31.4548	31.6597	32.3547	34.2368	32.7381	33.5801	34.0411	34.0755	34.2623	33.0191	32.7306	32.706
29	28.4955	27.0866	32.5559	31.4785	28.8841	30.7685	33.0329	31.7733	31.4896	31.2685	31.369	30.8172	29.9631	30.8275	33.7781	31.2745	33.0481	32.2611	32.46	32.3371	33.0475	32.6757	34.7014	33.1505	31.4456	30.2595	30.3355	29.754	30.7183	31.7575	31.8699	33.6334	32.2128	29.4011	31.7623	30.4057	30.8668	32.9428	31.0235	30.1531	29.9325	30.9907	28.3522	29.1156	29.9148	30.8447	31.4112	31.8994	31.4999
30	32.1481	32.4372	31.4333	31.0051	29.3196	29.3566	28.8506	31.3315	29.533	29.0803	29.4713	29.9061	31.2043	33.1744	31.9214	30.6206	30.8087	31.1429	32.3285	32.0611	32.1093	32.7827	30.4976	31.2405	31.8038	32.3432	30.9298	29.7006	30.5233	30.2624	29.6607	30.4513	30.1518	31.595	30.6912	32.6435	31.2527	30.7021	28.3409	30.317	31.269	31.2156	30.6424	31.1222	32.0934	29.9387	29.8502	30.7272	31.9066
31	32.7701	33.9166	34.0601	33.2554	35.3338	34.6002	34.3624	33.6979	33.9832	34.0255	33.3117	33.6542	32.8285	34.1277	34.3648	33.44	33.1276	34.1756	34.7548	32.9243	34.058	34.4173	34.5097	32.8556	33.4551	33.6025	33.4171	33.1103	33.2432	33.0618	32.6249	31.2136	31.9357	33.0106	32.0178	33.1567	33.0918	32.1862	31.6159	33.1235	31.2555	32.8305	31.3901	32.5445	30.9843	33.1499	32.3799	32.8177	33.113
32	31.1521	32.2071	29.5954	31.1736	32.3193	31.4691	33.7055	34.709	34.9884	35.0596	33.4063	32.4185	32.919	32.7608	34.4228	32.0988	32.7206	32.0966	32.2984	33.6947	33.0658	31.5563	35.8863	32.9132	32.8255	32.811	32.844	32.0159	32.0642	31.569	33.2466	33.8903	33.2253	33.4598	34.3171	33.7927	32.7186	31.8643	32.5503	30.1986	31.2412	31.0596	31.4529	31.1524	32.1407	30.9628	31.2598	32.0756	32.5301
33	34.3002	35.1995	33.2503	32.7535	33.9037	34.3784	33.181	33.8197	32.9176	32.7921	32.0417	32.251	33.2005	33.4065	33.5799	32.1053	32.0942	34.126	32.9165	33.078	33.9067	32.2502	33.4632	32.2819	33.3117	31.7389	32.2692	31.7849	31.0616	32.6297	31.1886	31.2486	32.5973	33.5691	33.1683	32.3749	31.2927	32.3058	30.9808	31.1372	30.7469	32.5874	31.8668	31.0713	31.539	33.3115	32.5912	32.6001	32.6968
34	31.0811	33.2849	31.9429	32.6171	31.9217	32.3843	31.5518	30.3817	31.222	32.7159	31.751	32.4071	33.1801	31.0042	32.0675	32.2361	32.9272	32.2517	33.4277	31.0774	31.6021	30.8863	31.8401	32.0938	30.1624	33.3854	32.2769	30.4772	30.3608	31.9555	31.9629	32.5427	31.7578	30.7161	30.9338	31.879	33.1303	31.642	29.9972	28.2067	30.3856	30.0681	29.9899	30.5301	31.0222	31.1448	32.5386	33.4448	33.1149
35	33.3257	33.8596	32.4543	31.852	32.737	32.6317	32.4208	33.5284	31.671	34.145	32.6341	33.1116	31.846	34.2989	34.4375	33.153	33.9989	34.6465	33.4563	34.0656	33.2535	34.1706	33.018	34.3828	34.5441	34.154	34.5909	32.446	31.4303	33.3956	32.7444	31.6751	31.6414	32.5945	32.1056	33.595	32.2854	32.6037	30.2465	29.8586	33.3642	32.3731	31.2599	32.5748	32.6801	32.2214	31.7042	33.2846	31.9928
36	31.6858	30.9287	30.1531	31.5492	30.5938	30.2241	31.5546	30.196	30.7041	30.0678	30.7451	32.6335	30.9302	32.5326	31.7328	31.3978	31.8625	31.1612	31.8475	31.0398	30.0742	30.4859	31.7346	31.287	29.2189	31.466	29.6564	30.9155	30.9699	30.4531	29.942	30.8839	30.832	32.7204	31.9147	30.9516	31.2527	28.9154	28.6994	29.954	30.9784	31.3691	30.8204	30.5444	29.8086	29.1515	29.0675	29.6156	30.4116
37	33.3364	34.5512	34.1916	34.9369	32.9868	34.0383	32.6006	33.4693	35.2088	33.5886	32.3379	33.4012	32.5335	32.8386	33.5238	33.91	33.7622	34.2917	32.6512	34.3058	32.6712	33.3531	34.1079	32.6188	31.4305	31.991	32.5154	31.8501	32.1895	32.4992	30.9819	32.6584	32.5049	33.6586	32.4501	32.9667	32.8095	31.6355	32.5018	31.2889	33.0383	32.4874	33.2694	31.5065	34.1991	31.9923	32.9193	32.6403	32.6076
38	32.8956	33.3529	33.9973	32.2367	33.2588	31.3847	33.01	31.2665	32.5683	32.1077	31.2777	33.0232	32.2965	32.6363	32.0805	33.9896	33.2016	34.1675	35.194	33.2121	31.3482	32.9282	33.9841	32.3918	30.303	33.463	31.8811	32.8385	33.7131	33.3628	33.1999	32.7156	32.3052	31.2907	32.6879	32.7806	32.0345	31.6785	31.6915	32.3702	32.9955	32.6577	32.1452	35.0623	32.4528	32.8148	32.6722	34.6652	31.6641
39	29.1847	31.9488	34.8004	34.2895	32.8477	32.6418	33.6681	35.1554	34.3989	33.8372	32.7497	33.9533	33.2079	34.0823	34.7139	35.2367	35.6791	36.7181	33.3434	32.1166	34.6775	35.8271	37.1538	34.2915	31.3196	36.3362	35.0278	33.441	30.099	32.6273	32.9881	33.2608	34.4383	33.4639	34.4617	31.9515	33.6764	33.3028	31.839	29.6283	31.67	31.9111	28.9508	32.8846	31.6983	34.3765	33.3063	33.7175	32.6448
40	32.3478	33.2318	33.4396	31.0511	31.7696	32.963	30.1119	29.9735	32.1529	34.5694	32.4947	34.3805	32.9846	32.9398	32.0824	32.1545	32.2164	34.2702	33.1918	34.2463	35.6077	35.9706	33.0814	34.9194	33.3202	32.8806	31.95	31.0893	33.7861	32.4911	32.7329	32.3917	33.4731	32.4853	33.1096	30.6819	32.4906	32.5126	31.4899	31.9234	32.6281	30.7012	30.6636	30.907	31.6041	32.1578	33.3288	33.1968	33.6543
41	32.9501	35.327	34.7403	35.4043	34.5967	36.8872	34.3503	34.9471	35.486	36.4622	33.9371	34.842	33.4013	33.144	33.4675	34.7968	33.9052	36.8752	36.0951	35.3393	36.0476	34.0471	36.1547	35.8803	33.8845	33.7691	34.4525	35.0396	32.5141	33.7864	33.1373	34.3672	34.4463	34.1998	32.1464	31.874	31.9665	33.6376	31.5593	31.1529	32.8065	32.8066	31.4276	32.54	31.6625	31.2229	30.8746	33.0384	34.8534
42	32.8729	33.2399	34.3692	32.5517	31.9554	33.1251	34.1716	32.0646	32.6673	33.1885	32.5269	31.8988	33.5323	32.566	31.5883	31.7301	32.889	32.9107	33.1673	33.1375	32.3497	33.2884	32.9786	32.1219	31.8624	32.7562	31.4098	32.3557	31.0393	32.8293	32.0728	32.2185	33.5868	32.4505	32.6607	33.4809	31.5102	33.0765	33.2108	32.4437	31.5556	31.5901	31.5443	31.7778	32.6879	32.1789	32.31	34.1077	32.3313
43	31.6477	33.7905	34.0018	32.7909	34.2745	33.3114	33.4084	32.3965	31.5749	32.0999	31.5672	32.1924	30.525	32.837	33.6273	32.0407	32.5266	33.2834	32.3837	32.3048	30.2289	33.5783	33.6456	33.2218	33.0304	34.7952	32.0689	31.7571	32.2756	32.297	33.1207	33.4885	32.8428	32.4447	33.426	32.6127	33.26	31.7889	32.1163	32.5818	31.1707	32.1587	33.4503	33.1947	33.4543	31.3013	32.8755	31.7829	33.1331
44	33.9011	34.7211	35.8406	35.8368	34.0687	34.29	35.8866	35.2011	35.7182	35.3496	33.3744	35.6131	34.3432	35.1687	35.5992	34.882	36.1576	37.9488	36.2311	36.3019	35.0652	33.6386	35.2919	35.0043	34.4982	35.4354	32.8854	33.21	33.8817	34.8537	35.0476	34.3256	35.256	32.6323	34.7409	33.2308	33.6999	30.6832	30.7649	32.3586	34.8447	32.3634	33.9177	33.6663	32.9593	32.4787	32.3181	34.3449	35.5635
45	33.4935	34.1841	34.0035	31.4884	33.0052	33.803	32.6663	33.5374	34.3049	34.1234	32.3308	34.3815	32.6668	33.7651	33.7301	33.1241	34.2549	34.4017	32.591	33.2407	34.1598	32.5522	34.3424	31.7465	31.4099	32.1908	31.1615	32.9216	33.3387	32.6159	32.7062	33.3484	30.997	31.363	32.604	33.0414	32.2068	30.8813	31.3703	31.2501	32.0968	31.6942	30.8648	33.0555	31.9117	33.279	31.4382	31.2931	33.3079
46	29.7784	31.8692	32.4657	31.5028	32.8798	32.1622	34.4622	34.5735	34.6094	33.6853	33.0477	35.7779	31.6721	33.7457	33.3038	36.1779	34.5502	32.2037	32.888	31.1074	32.2723	32.5567	33.0422	33.4551	31.2342	34.1942	30.0891	31.5037	30.2744	30.0386	30.2496	31.7792	31.6137	30.8868	33.6695	33.403	33.0855	32.2434	30.9669	30.9039	31.3469	32.7225	31.1155	33.0091	31.1233	31.7328	31.8282	31.9702	33.7496
47	34.9518	35.7256	33.6883	33.5276	33.8702	33.9846	31.5594	32.192	32.6261	33.2104	32.7702	34.4772	32.8182	33.5149	33.7992	31.696	33.3233	33.7716	33.0843	34.6604	33.2797	33.7766	34.2615	32.7792	33.5229	34.7203	33.8875	32.7806	32.7539	31.8251	31.2635	32.7629	33.1056	32.9102	32.5891	32.9628	32.5625	31.9629	31.292	31.6362	32.1348	32.0071	32.0354	31.7583	33.3137	33.8061	32.5078	33.7111	33.2485
48	32.987	32.2752	32.2261	32.5227	32.2847	31.8986	32.7272	31.2021	30.8164	31.7226	31.0947	32.0552	33.2795	32.017	30.9004	32.9448	31.4471	31.318	30.3465	33.0005	31.6588	32.0053	33.6349	33.1185	32.6475	33.1472	30.8858	30.9523	31.417	32.6071	32.9972	32.7009	32.3275	31.8312	32.7881	31.5816	32.7303	32.3222	32.1942	33.5323	31.9752	32.2336	32.0057	30.4919	31.4982	32.1026	33.6465	30.8358	33.8333
49	32.0736	34.4484	32.7255	32.3683	33.0029	35.8735	33.798	31.7562	34.2476	34.4381	33.9474	34.7941	34.7282	32.8435	32.8446	33.475	34.6578	33.8056	33.7776	33.6657	33.5762	33.5676	33.043	32.7466	33.9201	34.98	31.8179	36.0386	33.3639	32.8376	34.1608	33.9474	31.9208	31.9805	33.0178	32.0549	33.3295	31.0585	33.5633	32.2757	34.3284	31.7301	32.5031	33.1447	32.9382	32.9864	34.5284	32.4118	33.8607
50	34.9609	34.6442	32.7633	33.1123	33.6721	34.1438	33.3754	32.5996	32.7421	32.4053	32.107	34.2638	34.8353	35.2305	35.1269	34.1127	31.7317	34.092	34.9991	32.7361	33.6948	33.0912	34.689	34.0001	32.8061	35.2603	33.3495	34.33	33.7683	34.7929	33.5544	34.7181	33.2233	32.5421	32.5464	33.683	33.2412	33.474	32.1665	31.1824	33.8788	33.767	33.9107	32.9298	33.4155	33.1707	33.7126	33.3335	34.0589
51	34.525	35.1739	34.8616	33.6488	32.1418	33.9744	31.8707	32.7082	35.4187	34.0788	33.346	33.8345	31.6586	34.8839	32.4923	33.4516	33.3557	35.5011	34.1432	34.0312	35.4938	32.8684	35.3772	34.212	33.5838	36.1983	33.9083	34.6105	33.7741	33.5841	31.8672	34.2454	31.6445	31.2724	32.7715	33.7632	33.4275	32.4247	32.8881	31.8762	34.1926	34.53	32.9869	31.2484	31.5021	31.9836	32.8753	33.3327	33.293
52	32.196	34.1924	34.3803	30.8476	31.3705	32.8061	32.9939	31.9638	33.6149	34.0509	32.2267	32.4085	32.1259	33.0044	33.5218	33.2527	32.9353	35.6492	35.1009	34.406	34.6574	32.4813	35.1071	34.3725	32.6927	33.4255	34.297	32.2497	30.7345	33.2095	34.441	33.353	34.3613	31.8862	31.2706	31.8775	34.7614	33.4517	32.0958	31.5023	32.7603	32.9633	32.2854	31.2833	30.6678	33.0461	30.0958	31.106	32.1578
53	30.4211	29.6344	31.4684	32.5004	32.6119	34.1115	33.5432	31.0525	30.4143	31.1156	31.2837	32.5738	33.7074	32.2006	32.0892	32.7237	31.9187	33.8321	31.6156	31.0874	31.4267	31.5513	32.391	33.3309	31.8619	34.1559	32.2787	30.4435	31.7779	32.4716	31.5587	32.3768	30.4975	30.4094	33.0335	31.4115	32.9232	31.5004	29.3306	29.6439	29.8791	31.4843	32.4487	32.4622	33.2901	33.7723	32.0843	31.974	31.936
54	32.3435	32.7706	31.6685	31.8501	33.9015	31.6989	31.2394	32.35	31.3004	30.2676	32.1199	33.8043	32.1081	34.1404	33.7289	32.3551	31.7276	32.8064	32.715	35.8321	33.4243	32.0989	34.0355	31.9033	31.8156	33.3755	32.0918	32.0143	32.8188	32.9765	34.1418	33.232	33.4684	33.0752	32.6045	33.099	31.9906	32.6267	32.805	31.6187	30.6227	32.087	33.0002	32.0545	33.9212	31.5581	32.5265	32.4093	31.5433
55	34.9713	35.9856	34.5811	33.6425	35.2809	34.7721	34.3174	35.3119	35.1614	37.0493	36.5174	37.1033	36.1478	36.5626	36.165	35.3737	36.2125	38.405	34.7982	37.1003	35.7652	38.6295	37.0593	34.5448	35.1911	34.7422	35.319	35.3446	34.6783	35.8403	36.403	35.6179	34.9582	36.2582	34.3017	35.7315	35.2003	33.9167	33.1064	33.0121	32.8273	33.3527	33.3213	32.0629	31.7002	34.2805	34.621	33.2491	35.1184
56	33.4492	35.1056	31.9198	33.1515	35.1027	34.4708	35.1332	35.192	34.8189	37.9248	35.9247	33.9701	34.7633	34.5419	32.9878	35.4612	34.9149	35.3794	32.6625	32.0663	33.657	32.2256	35.59	33.6751	31.9345	34.1291	34.7671	34.8263	34.5324	34.9607	33.6953	34.3783	34.2974	34.3472	34.4981	34.2619	33.6871	34.0668	31.8	30.4108	32.6167	31.7268	31.4077	31.8435	35.2167	35.9279	35.5387	34.9717	34.4275
57	32.3398	34.1084	33.4524	33.0886	33.8104	34.9247	33.2065	34.5195	35.0983	35.6678	34.8182	35.5402	34.3942	34.98	34.8133	34.8202	34.2721	35.2678	34.0116	35.0404	34.7214	34.2685	35.5117	34.6893	33.4153	34.8861	32.8939	32.7314	33.2593	33.8932	33.1742	33.8987	34.755	34.4917	36.0105	34.5743	33.0909	34.364	32.2875	32.3071	32.5682	33.7133	32.1806	31.6888	31.7824	32.416	33.2757	32.7059	33.1211
58	33.593	34.8182	34.4564	35.2457	34.4133	33.7417	34.4139	33.6906	33.6019	34.4317	32.0575	35.3121	32.8291	32.0225	33.8936	33.7488	34.1125	33.3228	34.0348	33.5025	33.5619	32.9036	34.3579	33.7066	32.2107	34.1927	32.5895	33.1011	33.2757	32.5533	32.2595	35.3665	34.032	33.4355	32.6932	33.5995	33.7276	32.0796	33.1455	31.7371	32.4367	32.3907	32.943	32.2963	32.3582	33.324	31.9194	32.3814	32.4743
59	34.5149	33.6235	34.6516	35.1962	34.789	33.8712	33.9569	32.6459	35.0727	36.2998	35.5281	35.6043	37.0768	32.9179	36.1177	35.4542	35.7127	36.9515	34.6382	34.9172	35.4904	34.0915	34.0783	34.9931	32.5864	34.6228	34.2178	37.3094	31.2782	33.1406	31.2635	32.4994	34.7967	35.4263	33.665	32.9092	35.3101	34.1292	32.5216	33.7319	35.171	33.8623	30.756	33.4455	33.7425	33.46	34.473	33.8859	36.8796
60	35.4235	35.7031	32.4492	32.7734	34.0161	33.3832	33.8436	33.6839	31.3785	31.5365	32.0585	34.8715	31.7134	32.1506	31.5948	31.0114	32.7979	31.5344	31.0281	32.3679	32.8458	30.9019	32.2973	32.1482	32.7994	33.3743	32.3537	31.8015	30.4222	32.0127	32.6423	34.5904	34.7112	33.3234	34.6031	32.2057	33.2793	33.39	33.1591	30.398	32.0305	32.1206	30.2769	29.5357	30.9324	29.492	31.289	31.1049	32.7346
61	31.0433	32.2889	33.8781	33.6129	33.1159	34.8189	32.6028	32.9843	32.6877	33.1679	34.9945	35.3946	33.219	33.4486	33.7868	33.9103	33.1421	32.787	33.0207	34.678	31.5981	33.6174	34.1303	34.2112	34.5514	34.6241	32.9306	31.0488	32.8507	32.7403	34.6665	31.8862	34.6947	35.303	31.3943	31.8571	33.3123	32.1899	33.4129	31.6842	34.0146	30.834	33.752	33.5205	32.0188	32.8784	32.4395	33.1162	34.1989
62	34.4657	34.5453	33.8054	34.0943	33.347	32.6801	34.0496	33.47	32.0894	32.49	34.4376	33.689	32.0978	32.2723	31.7403	33.9354	33.713	35.1483	34.2936	32.9761	32.5429	33.4974	33.743	34.3021	33.0542	33.8189	32.7812	33.3699	33.2261	33.3477	33.1749	32.1921	32.6801	31.8319	33.5264	32.308	33.3778	32.1006	32.0908	30.6046	33.3027	33.4538	31.123	31.557	32.3591	33.5136	32.3569	34.9366	34.821
63	35.0001	35.2717	35.0816	35.2246	33.6584	32.6611	33.5246	33.4764	31.863	31.8616	33.4424	34.5268	34.4079	32.5452	33.4311	30.5974	31.9831	33.6398	35.9433	35.1624	34.117	33.9203	34.9976	32.8471	33.183	33.9924	32.0233	31.2948	31.0439	31.6885	32.2337	34.8592	32.1818	32.3723	33.4327	33.113	33.4593	32.2185	30.7976	31.1909	32.495	32.6762	31.1968	33.6632	31.8527	33.6345	32.691	32.1795	32.3096
64	35.4298	35.0121	34.0713	33.8239	32.8284	33.7071	35.5083	35.341	35.3803	35.32	33.6223	34.0538	33.9056	33.4659	34.4143	33.5796	34.865	36.2112	35.725	34.4901	33.9413	34.1282	36.0757	33.7652	35.0887	34.0544	34.9937	31.5693	34.1113	33.2143	34.4935	35.8591	34.9536	33.0196	34.0125	35.0489	34.4978	34.4218	33.5783	31.9513	33.0158	33.0658	32.1909	32.5161	33.1799	32.8137	31.692	33.4294	33.8975
65	33.7045	33.4741	34.8041	33.9984	34.6103	32.9822	33.4405	34.2255	32.6609	34.967	33.5559	34.0731	33.519	35.0416	35.3201	36.1258	34.7714	33.1974	31.477	34.8745	34.8961	35.2603	36.1244	35.444	34.3219	33.7232	33.7828	34.5364	34.0068	33.3155	33.4939	34.577	33.884	34.4627	33.8643	33.7925	34.9676	32.8516	32.0567	30.8664	33.5719	32.7864	32.3062	33.6632	33.7687	34.303	32.7329	33.8373	34.194
66	33.1852	35.1833	34.9578	34.0476	33.7758	34.9236	34.2535	35.3233	33.1692	32.6355	34.7859	36.3638	34.7066	35.4264	35.9004	34.0987	35.121	35.7884	34.3346	34.384	35.5914	34.1117	36.1116	36.8911	35.1927	35.353	34.3485	33.4151	33.1422	34.0024	35.4215	32.7929	34.6387	34.307	34.4766	33.9406	34.8084	32.2744	31.9815	32.0034	32.8982	32.967	33.8306	33.6705	33.5775	32.304	33.5303	33.1644	33.9135
67	34.7867	34.4732	34.8097	33.7406	34.9421	33.7839	33.6208	34.3127	34.2089	34.1528	32.4338	36.2918	32.2575	35.232	35.035	33.458	34.3646	33.8848	33.5757	33.6149	33.653	33.9512	33.8628	34.3807	33.5767	33.5824	34.1757	34.5041	33.2027	33.6404	33.2435	33.9498	35.0868	33.8439	30.7184	32.3933	32.625	32.2635	32.5303	32.3001	31.5351	33.4091	30.856	31.795	33.6638	32.42	33.6562	34.3879	33.7276
68	33.3816	33.439	33.5986	33.635	32.6157	33.0097	33.8958	34.5922	33.2286	33.6281	33.6829	34.2717	33.5919	32.8386	35.1776	32.4233	33.7121	34.9232	32.5534	33.1105	33.917	34.4064	36.1828	35.1663	34.412	34.3937	32.9965	31.5431	34.7969	30.6214	32.95	34.7783	33.9129	33.584	32.33	33.4666	33.2721	32.9319	33.582	33.0431	33.4349	32.2527	33.2257	29.9667	32.2798	33.3139	32.5264	31.0436	34.1061
69	34.9138	35.8662	34.1235	35.114	35.4478	36.3355	34.9308	34.4342	35.3209	35.5572	35.0477	34.9677	33.8586	34.6256	34.4211	34.7893	33.7138	34.3496	33.7479	33.6551	33.6675	33.476	34.3571	34.1547	33.6943	34.9292	33.2302	33.6857	33.763	35.4496	34.8031	34.7345	35.2628	35.0444	34.8831	33.9018	33.8125	33.7445	32.3312	31.7841	32.3327	33.2595	32.4031	33.6958	33.2998	33.2112	33.1858	33.6715	34.5052
70	35.3731	36.1476	35.7039	35.3851	35.7827	34.5369	34.7145	35.2171	34.1027	35.6901	33.1455	34.4305	35.476	34.3413	33.8689	35.079	34.3571	35.4665	35.4134	34.5587	34.5812	36.5435	35.9291	34.7798	32.5989	34.6673	33.0799	31.8302	31.5769	31.4153	33.5185	33.8307	33.0306	33.2575	33.1052	33.3041	33.8559	32.6864	31.4866	32.5162	33.4285	34.0865	32.4908	32.6824	33.0452	34.0628	33.8493	35.8599	33.2146
71	31.2814	32.3886	32.227	34.5735	33.9754	32.3058	32.5875	31.1662	33.603	34.3505	34.4026	33.0376	31.7649	32.6975	35.0077	36.0802	34.4663	35.5525	35.1139	33.8708	34.103	34.587	34.5842	34.1674	32.6083	33.5648	33.8296	31.6098	29.8276	32.1587	32.6169	32.6645	32.7279	31.7807	33.0107	33.0932	33.9565	32.1738	33.1967	31.9322	32.1153	32.7791	31.8152	31.0712	31.3097	33.1092	32.6316	32.231	30.871
72	36.9703	35.0943	34.5977	33.8347	34.4055	33.6892	34.4247	35.1242	34.2234	33.1728	35.857	35.6235	34.6115	34.7748	36.2065	35.7443	33.5529	34.3277	35.4312	34.6857	32.1443	34.6454	34.6277	34.5486	33.4404	32.9104	33.8178	33.7582	32.169	34.3402	32.3057	34.2967	33.5329	36.0799	34.007	33.5261	34.5339	32.7415	31.716	32.9113	34.0833	33.7226	33.8078	32.25	33.1581	32.6965	34.687	34.7767	35.7724
73	33.9474	34.5647	33.5134	33.2648	33.9929	34.685	35.0139	35.0795	34.3492	33.3269	33.6613	36.2247	35.0362	33.2572	34.7281	34.186	33.9088	34.8032	35.0096	35.2981	33.8551	31.2726	32.6455	32.5542	34.3712	34.8695	33.8189	32.8822	34.2569	34.3124	35.057	32.5569	34.1106	33.9498	33.0676	32.8713	32.4932	32.7837	33.2277	30.2334	32.4837	33.2563	31.8452	30.5767	33.0507	33.5691	34.2117	34.0111	33.4059
74	35.8449	34.2876	35.6455	34.7222	36.4042	34.2499	35.3784	36.1395	34.5638	35.5718	33.3162	34.6631	32.1705	33.4392	34.4928	34.1786	35.5769	34.5193	34.5094	34.0701	35.118	36.3977	36.0329	35.7477	35.0117	34.8217	34.1894	32.9527	33.8481	34.4279	34.3657	35.453	34.4503	33.6793	33.4114	32.2663	33.5891	32.4743	31.5452	30.4303	34.3688	33.531	32.5833	31.3401	33.527	33.9832	33.6367	34.8245	34.4579
75	34.788	34.195	32.6528	33.5506	34.5819	34.0832	34.5863	33.6036	34.4237	34.9827	33.9222	35.9304	34.6137	33.7665	34.6923	31.2015	33.0603	34.7719	34.5538	34.353	33.7989	33.5447	34.9334	33.6917	32.8481	34.4286	31.6144	31.5044	31.566	33.4558	32.3331	33.0414	34.6769	33.1653	32.875	32.2823	33.166	33.4196	31.5028	30.2929	33.4157	33.1817	32.0699	33.17	31.831	33.1439	31.945	33.2262	32.6507
76	35.2608	35.5267	35.4268	34.6397	34.7471	33.4018	35.3981	33.8184	33.9309	33.3179	33.4567	33.8392	33.7097	33.1211	34.3907	33.8662	34.1113	34.6608	35.2259	35.2403	34.6058	32.5769	34.8702	33.272	32.2716	33.8596	32.9551	33.2389	32.355	32.0184	34.7276	34.0182	33.6262	33.9835	34.2644	33.3003	31.1155	32.504	32.9541	32.1649	34.2946	32.9055	33.3424	33.1133	31.1538	31.9455	33.3082	33.7317	34.2846
77	32.6705	31.5053	34.2498	33.6388	34.3521	31.5571	32.1298	34.322	32.2831	33.3049	32.5372	34.1248	34.0783	34.7369	36.2908	34.7556	32.1296	33.914	34.0117	35.7155	33.0219	32.7839	35.2816	34.7164	32.5143	34.0844	31.9732	31.7435	33.5727	34.9041	35.7912	32.4039	35.0215	33.4006	32.7299	31.9805	33.2549	30.2491	33.6322	30.9829	31.339	34.2033	32.8528	32.3078	32.1126	31.7659	32.8736	33.1689	34.4879
78	32.7736	33.5981	30.8938	31.7052	33.1105	31.1699	32.5739	32.377	31.7568	31.4996	31.4167	31.4395	29.4141	30.4551	31.6243	33.5735	31.7869	33.8578	33.0447	30.7042	30.7848	30.7116	33.5803	33.0052	30.3466	31.7299	31.6114	30.0225	30.6677	32.1258	33.3035	31.8797	32.8887	31.2133	34.2641	32.9752	31.6529	31.1479	31.3105	29.5671	29.8406	31.9018	30.5764	30.1115	30.5096	30.6336	31.1615	31.9438	33.0517
79	33.4141	33.2004	33.0645	34.5603	32.551	34.6523	33.1653	33.0647	31.7528	34.2258	33.7954	33.5272	31.421	31.6322	31.9414	32.0389	32.7185	33.6984	33.8809	33.3096	34.0873	33.255	33.6108	33.752	32.0449	31.4972	32.5723	30.5526	31.4762	32.3936	32.1833	33.4552	32.5519	31.5224	32.9528	32.6838	31.7914	31.5319	30.7278	32.8908	32.6467	32.3842	32.168	30.8064	31.6577	32.2645	33.2188	31.3125	32.3003
80	31.3775	33.5553	30.9694	30.4599	32.9326	32.228	32.6662	33.0995	31.7218	31.98	32.2634	32.4047	31.0316	31.2083	32.1131	32.3556	32.4736	33.8919	32.2442	32.9858	33.1556	32.7959	35.5347	32.4208	31.644	32.3147	32.5973	30.7504	29.6174	33.0541	34.2631	35.8857	36.076	33.4018	33.1169	32.9393	34.1255	31.041	27.9394	29.9257	30.5515	30.9156	29.0215	30.0611	30.3151	32.3367	32.3814	33.1495	32.3239
81	32.7399	34.76	33.8459	34.1435	34.0458	33.3465	32.0217	34.098	33.1144	34.1713	32.9989	34.5904	31.3545	32.435	31.4922	33.3234	31.7382	34.2089	32.3213	34.007	32.482	33.0131	33.6971	33.9213	31.8158	31.9087	31.6236	30.6023	29.8074	30.5918	32.6454	32.5898	31.4912	31.1212	31.8098	32.4367	34.8601	31.1022	30.9247	31.4334	33.0621	31.8053	29.3015	31.8285	32.6187	33.2564	32.9836	31.7899	33.0508
82	33.767	33.8662	32.3267	31.441	29.6942	32.3784	31.5698	31.0677	30.9568	31.7525	29.8505	30.1469	29.09	30.9089	31.5681	31.4777	32.0919	32.7632	34.0155	32.4897	32.3443	32.7038	33.1601	32.4798	30.5014	33.516	32.3249	32.1193	31.7163	32.3901	32.7567	31.809	31.8902	33.023	32.6237	32.5522	33.4013	31.3915	32.4521	30.5769	32.7597	32.0231	31.5345	31.1677	31.22	30.4888	32.1094	31.2604	31.4885
83	31.5986	34.3299	35.0568	34.031	34.1218	34.8521	33.7244	33.3649	33.9594	34.968	34.8816	34.5758	33.6218	34.3854	34.2575	34.4325	35.6154	35.2445	33.6762	35.5675	33.9624	34.0119	33.1409	34.9367	30.5891	34.1855	32.4589	32.1806	29.6588	32.8048	32.4232	31.4264	32.3968	32.4069	32.9564	33.7653	33.0162	31.7676	32.8444	32.2622	33.9097	32.4229	34.2067	33.7388	32.1951	33.2812	32.6597	32.329	32.1825
84	29.9523	31.3578	31.2637	30.0722	32.783	32.5082	31.5496	32.9458	32.812	32.444	30.7282	30.3898	30.7407	30.2776	30.9353	30.1504	28.8572	31.9951	31.3626	32.3516	32.9018	32.5148	33.0616	32.9179	30.8668	32.4405	31.5339	31.1019	32.0696	31.143	32.4593	31.2037	32.6949	31.9564	34.1434	31.4993	33.9932	32.0688	31.5562	28.9203	32.4298	33.9567	31.4672	31.4016	32.2626	31.2384	32.0615	32.6019	32.5788
85	34.3212	34.8864	33.124	34.175	32.4728	32.9496	33.0718	34.1776	34.0819	33.764	34.7185	34.7037	33.9122	33.3397	34.2676	34.8055	33.946	32.4594	32.6354	32.8852	32.4699	33.2176	32.9046	32.0605	32.7497	33.3316	33.0226	33.123	32.9022	31.0738	32.9489	32.0545	33.8074	32.2586	33.7015	31.2268	31.7814	32.4312	32.2407	32.1457	31.8158	30.8086	32.678	32.1041	31.5893	33.0674	34.1385	33.7256	32.0369
86	34.2753	35.2509	34.0269	32.8989	32.2281	32.9307	34.5844	33.062	35.134	33.7937	33.766	34.557	33.7172	35.4622	34.197	33.6614	33.8667	32.9635	35.3128	34.0204	33.2881	33.6978	36.5701	33.1567	32.6567	35.3227	33.3685	33.8777	33.5942	32.965	34.6838	34.4718	33.1197	33.2406	33.1338	32.795	32.9994	33.8577	31.4968	31.9223	32.7297	33.0398	32.7128	34.6083	34.5049	33.0838	33.5232	33.013	34.0048
87	34.7895	34.364	34.3911	32.7587	32.3903	32.6478	35.0835	33.412	33.3238	32.0636	30.341	33.1115	31.5288	32.3611	33.774	33.9987	33.2487	33.4527	35.0215	33.7973	34.3992	34.5816	34.8409	34.6103	32.8109	34.2152	33.6934	33.5278	33.0641	33.4206	33.4825	34.4271	33.818	35.2775	36.1489	34.0378	34.3932	31.9897	30.3254	30.285	32.3685	32.0756	32.4177	32.3428	32.081	33.5745	31.4673	32.9248	32.7184
88	33.9002	36.326	33.9438	34.3614	33.9626	32.6889	35.9454	35.7607	35.0719	33.8464	34.0243	35.8663	33.6288	35.2568	35.6765	36.6298	34.4717	35.9585	35.2474	34.1741	33.0893	33.8515	34.1975	32.3363	32.0953	33.8428	33.932	33.0469	33.3086	34.5959	32.9994	35.1037	34.7968	34.9751	32.8824	32.2894	32.98	32.3702	30.8187	28.7108	31.1114	31.597	31.0083	31.9261	34.0494	34.9527	34.3367	34.8501	34.7495
89	35.9705	36.4891	35.7985	36.5373	35.6044	36.7984	35.226	36.2767	35.0216	34.8665	34.8136	35.7239	36.0876	33.9818	33.6032	34.6935	35.1661	36.2745	34.9446	35.1681	34.7575	35.6278	36.1115	34.8019	35.1395	35.103	34.4995	36.7468	33.4328	34.5582	35.2273	34.4017	34.8645	34.1546	33.456	34.7453	33.3843	34.4579	31.543	32.6423	33.2702	34.7247	33.5446	33.8426	33.5353	34.803	34.5382	33.8731	33.7559
90	34.5151	33.9119	33.9213	32.1036	32.6745	32.4745	34.0877	32.3505	32.22	33.3615	33.3022	32.8494	33.7734	32.9049	31.3873	32.7931	30.8845	34.7164	33.8282	33.6954	33.3897	34.1721	33.9276	33.4062	30.2233	32.0423	33.2984	31.4886	31.4181	31.9417	33.0888	34.7028	34.1582	33.5014	31.7837	30.6922	32.918	30.7006	32.1049	31.0747	31.2124	31.3229	33.0492	32.6509	31.5174	33.7125	33.1879	34.2857	34.3621
91	34.1893	35.3533	34.5766	33.5099	33.6933	34.3116	34.3862	33.757	32.8213	33.2862	32.7241	34.6348	31.9072	32.8752	35.4659	31.7428	34.4576	32.4505	33.0108	33.0532	35.1205	33.557	34.1775	34.107	31.1465	33.4039	34.5929	32.3423	32.1049	31.7239	32.7406	31.7319	33.4436	33.1725	33.1266	32.0549	31.8063	32.4581	31.3096	30.1341	31.4776	30.7922	33.196	31.4689	33.0454	32.3887	32.6874	32.7958	32.827
92	34.0836	34.8333	33.8497	33.5039	32.2459	30.4028	33.4117	32.4654	32.4123	31.7278	32.3664	33.8729	33.5706	35.1794	33.246	33.118	35.0221	35.7228	34.9464	34.5786	32.4358	33.6467	35.6623	34.4312	32.6578	34.0645	33.1447	32.262	31.2112	32.7744	31.4972	32.6455	33.4095	33.3688	33.4231	33.3375	33.9281	32.3834	31.6411	32.1141	32.3	33.5247	33.4314	32.3403	32.6236	33.9289	32.6847	33.544	32.1392
93	32.0946	36.4469	33.4256	32.98	33.0422	34.1487	34.6003	32.8512	34.006	32.4049	32.652	32.8444	33.5003	33.641	32.7826	35.0755	33.2035	34.5101	32.0438	32.9725	32.9197	32.4043	35.094	33.0121	32.5809	33.5287	32.7434	33.4796	32.2086	33.1463	32.1895	32.7317	32.7593	32.6808	32.1786	32.7479	33.3559	32.4495	33.247	31.0812	32.2934	33.1507	30.2765	32.091	31.224	31.85	32.6328	33.6114	33.1649
94	33.4255	35.3887	36.5804	32.7285	33.0497	35.0102	33.4663	33.9431	32.9367	33.3557	31.9432	34.9675	34.2895	32.9871	34.4672	34.7079	32.8972	34.3887	34.603	33.9073	33.9882	33.2427	35.0853	33.0779	32.7044	34.1583	34.4378	32.6264	31.9373	32.9276	32.6908	33.4543	34.7127	34.2891	34.2097	31.6865	33.2304	32.1275	31.9055	30.7905	32.427	32.6823	33.0833	32.8364	32.9423	32.3864	32.9667	33.8602	31.5232
95	36.6832	35.6622	34.8906	35.7827	35.1237	35.9219	34.7837	33.1817	34.1685	35.6642	35.7769	35.3251	33.0021	34.3403	33.1816	34.705	34.1767	35.7747	33.8681	31.4088	33.4186	32.4263	34.9253	33.8299	32.0085	33.1485	32.0179	31.7356	34.451	34.2544	31.886	34.1969	34.4952	33.8543	34.376	34.2542	34.6889	32.9518	31.2012	31.4242	33.5252	34.7315	32.3193	34.1307	31.8486	34.1233	34.0155	34.6868	34.2912
96	36.1248	34.4635	34.352	34.5286	33.2629	33.2614	36.2298	35.0652	35.3963	34.777	34.5907	34.8376	33.7867	34.4405	34.0483	34.0572	33.679	33.7059	34.0663	34.185	34.0776	34.7173	35.6409	34.3172	31.8323	33.9245	33.2525	32.4728	32.7651	32.4879	32.9273	33.9214	33.9944	33.7133	33.7575	32.6529	34.5364	32.7987	32.2546	32.8289	32.5547	33.7866	32.2837	31.2888	32.4324	31.6788	34.8298	32.9227	33.4879
97	35.3661	33.9091	35.5124	32.8188	34.3592	32.8914	33.8343	33.1556	34.2651	35.12	32.6702	35.066	31.5718	34.5031	34.2956	33.0639	33.5752	33.0743	32.8396	33.1717	31.4372	34.0964	32.2102	32.7669	33.2216	31.663	33.9567	33.3673	32.8424	32.3422	32.0787	33.144	34.307	33.2155	32.5143	34.0828	33.0893	30.7177	32.1595	32.2536	32.7574	31.2804	30.0696	31.3786	33.4952	31.4449	31.5032	31.8635	32.3583
98	36.3351	34.4585	33.0388	32.566	32.5131	35.6664	37.0404	34.8968	33.7627	34.3035	33.2466	35.5627	34.1021	34.0881	34.2664	33.4077	32.2053	34.4044	33.3777	35.9416	35.4101	34.7751	35.5524	34.2167	32.0518	33.1426	33.192	31.5516	31.7821	33.0849	31.8178	34.0604	33.5282	33.6385	34.4624	32.0866	32.7425	30.2289	31.6705	31.4828	32.306	33.5729	32.6718	31.5355	31.6376	34.0825	33.3399	32.7634	32.5012
99	38.1925	36.7005	36.012	34.2179	34.749	35.1622	36.2331	35.5595	33.3229	35.6578	34.748	34.1111	34.6577	33.6212	36.159	34.9617	34.7713	35.919	36.2257	35.1987	35.3235	35.3713	37.0436	36.4906	32.6093	35.6129	34.1197	32.42	33.6864	33.3435	33.8268	33.2919	36.0674	34.4241	33.2362	34.1896	32.9526	34.0425	31.5914	32.1379	34.5704	33.5687	32.931	31.4546	34.2893	32.1369	34.6055	34.3805	33.9222
100	34.2346	34.6914	34.2275	33.4951	34.2222	33.8371	33.4602	33.1606	35.4339	35.0135	34.6286	35.4888	34.4286	34.8739	34.6646	34.9902	35.0516	35.1897	35.6539	34.7166	34.2666	34.1467	36.5306	35.4476	34.2944	34.1828	32.1466	32.5181	33.5854	33.9438	31.847	33.1617	34.1607	33.5697	31.4622	32.4693	35.0334	33.9328	33.7325	33.0804	32.027	33.5033	34.1519	30.8969	32.1677	33.3186	33.2801	31.6985	33.4943
101	35.8785	36.3566	36.6148	34.5673	33.2252	30.8259	33.034	33.9398	30.4937	31.5674	29.7016	34.1573	31.4349	32.9958	33.0446	31.653	33.9522	33.8264	33.3798	32.4325	33.2026	33.1777	32.6075	30.3402	31.3148	32.5423	32.6654	32.6099	31.3973	33.0321	31.1208	33.0091	32.4592	31.5133	32.4984	29.8633	30.9619	30.7451	29.0643	30.1184	32.2561	29.7058	30.7118	29.0141	29.2446	30.02	30.4547	32.8543	33.448
102	35.5415	34.0368	34.1407	31.8509	31.1288	33.1805	31.3872	31.9133	31.8541	33.3615	32.3152	33.1745	32.3843	32.2269	32.0071	32.0091	32.7138	34.011	33.7041	33.1263	32.5714	33.0601	34.4949	32.3833	29.8406	31.3456	31.8728	31.7389	32.2202	33.0655	32.7077	32.8851	33.1004	31.5585	30.6469	30.325	31.8474	30.8239	30.8072	29.5947	31.5605	31.8811	31.4328	31.5395	31.503	32.9405	31.8777	32.8631	32.0559
103	32.9773	33.5807	32.5174	35.0158	33.8737	34.342	33.3164	35.7313	33.7647	36.6155	33.6253	35.5736	32.1752	33.1807	36.2748	33.2568	32.9264	36.2594	34.4431	33.3094	33.9344	35.3087	35.8934	33.4385	33.0069	32.6312	33.0326	33.8756	34.1298	32.1909	33.5768	33.0408	34.2581	34.5779	32.0337	31.8856	33.9613	30.5082	30.1728	28.5659	31.5538	31.8892	31.4478	31.2878	32.4744	31.3161	31.7588	34.0584	33.7215
104	33.7258	34.1849	31.9217	30.9906	31.9457	32.9527	33.4102	31.5177	31.4194	30.7892	31.6486	33.4548	30.7027	32.5589	33.2111	31.9535	32.7336	32.021	33.3565	33.3163	35.102	33.3097	35.122	32.1391	32.5914	34.8404	33.7551	34.1853	32.9527	32.2523	34.188	33.4859	33.3118	32.8086	33.3805	34.091	34.1918	32.3252	31.0633	31.1558	32.793	32.8802	29.6128	32.9354	32.6932	31.2966	30.5983	32.4804	33.1299
105	36.0892	34.3806	36.1558	35.1306	33.9374	35.3305	34.7524	35.1068	34.6376	35.5142	35.6277	35.4275	35.2754	34.4846	33.9236	34.2424	33.5379	35.3784	34.7216	35.5072	35.0916	34.2658	34.3919	33.3475	33.6174	34.4874	35.5126	32.7016	32.9538	33.3188	33.8941	33.8622	35.0666	34.0638	34.8076	33.8221	32.9785	33.3774	31.5347	33.0372	33.9897	32.9614	32.669	33.6213	32.4892	32.6649	34.4227	33.8088	34.2162
106	37.9998	40.7281	37.6656	37.8156	37.3672	37.2166	36.1558	37.0558	35.4746	35.1554	35.5769	37.1046	37.3818	36.6812	36.2121	36.6834	36.913	37.978	35.1231	36.3132	37.0672	37.2906	36.9336	35.1027	35.9536	35.4113	35.8301	35.8355	34.4868	33.6405	36.576	34.6645	35.3077	34.3712	34.8178	35.0512	34.8396	35.3696	33.2485	34.9038	33.7066	36.8675	33.7181	33.0798	33.7381	33.2953	34.2585	34.2045	34.7975
107	35.456	34.0792	36.9488	36.2314	34.9284	36.2321	34.7702	32.6203	35.1364	35.6675	35.6579	37.9361	39.5152	36.7985	36.6081	37.4149	35.9206	37.9864	36.7205	36.3875	38.8647	37.8364	36.9209	34.397	33.5503	37.0383	34.3301	34.1989	33.8791	33.9451	35.5964	34.5397	36.4661	35.8459	35.1073	35.0454	36.0592	34.756	33.5883	31.8947	34.3937	32.7575	32.7685	31.7042	34.104	35.421	34.2462	34.2541	32.5211
108	35.981	36.8407	36.605	36.1777	35.6958	35.5247	37.0288	35.6779	35.0067	34.7085	35.181	35.3286	35.9288	34.705	33.5722	35.4073	34.6885	36.8992	34.2321	34.9134	33.7934	34.3088	34.3018	34.7945	34.7636	34.7799	34.979	35.1152	34.1787	34.0706	34.4682	35.5694	34.2044	32.2668	34.3846	34.4306	33.9373	34.0561	33.662	32.3056	34.1891	33.4192	34.5959	33.3959	33.7354	34.5845	34.2786	34.2875	34.1472
109	36.2751	36.3645	36.272	35.2088	36.8229	36.0765	36.5336	36.3559	37.2692	36.5628	36.7081	35.7411	36.3103	36.332	36.8284	35.9716	37.2661	37.8712	36.4762	37.5949	36.2711	35.4378	35.2937	35.6246	35.5649	35.8167	34.5909	34.2215	36.1478	35.5553	35.0966	34.5695	35.511	35.69	34.2227	35.4438	35.7471	33.6319	34.1849	34.2495	34.0859	34.0805	34.0314	33.0423	34.4517	33.5148	33.4335	34.1027	34.0794
110	37.7979	36.3915	36.5176	35.7882	36.1459	34.8892	35.0419	35.8706	37.2544	35.133	35.2697	36.7866	36.1959	34.5057	35.1882	35.6098	35.8646	36.6786	36.181	36.2847	35.2676	34.153	38.6364	35.542	34.819	35.4166	36.1665	36.1112	36.1163	35.2958	35.1055	36.2781	35.223	34.6512	36.6159	32.9446	34.7713	36.1026	34.8161	31.8025	34.1203	33.2913	34.4317	35.1895	33.9277	34.9486	35.7226	35.1495	33.729
111	36.8257	38.6804	37.6357	35.3553	37.1143	35.6754	37.0922	36.4733	33.593	35.8378	36.8969	36.5789	35.57	35.4968	37.2185	37.0602	36.6191	39.0753	36.8553	35.0324	32.6821	37.1182	37.0434	36.7215	32.0535	34.1513	33.9971	33.3977	33.7762	33.9532	35.6674	35.1634	37.4248	32.543	31.8166	32.014	33.1735	34.5229	32.8711	31.9149	34.338	33.527	31.9791	31.5284	32.1253	35.327	34.1401	35.2732	35.8547
112	32.6327	32.1616	32.6179	31.7445	32.7811	33.0106	32.7614	33.8565	32.8015	31.8546	32.8847	32.5277	31.3986	32.3743	32.6234	33.8054	33.6847	33.6006	33.387	33.5453	33.1532	33.3298	33.8272	33.5041	33.4337	32.5214	31.9209	33.8042	32.3059	31.9948	33.4684	33.4984	33.5676	34.337	35.3104	32.6103	32.8238	33.1629	32.8139	31.7701	32.426	33.2151	34.0599	32.5449	32.2386	32.0652	33.3812	32.1027	31.1223
113	37.746	36.2093	36.3387	35.3926	36.1797	35.85	33.1421	33.4414	34.3357	36.5303	36.9762	35.0053	34.9061	37.2089	35.1774	34.8467	35.3181	36.2683	35.9337	35.5868	34.9614	35.3671	35.5465	36.1155	33.9553	35.7689	34.9851	33.7727	33.7897	35.734	35.1936	36.4525	35.6529	35.9356	33.4272	33.7633	33.5027	33.9875	31.5805	33.9364	32.9413	31.957	33.4026	34.2423	31.9484	34.2198	34.3296	34.2004	35.5886
114	31.5326	34.0729	34.3552	32.3665	32.7701	33.6015	33.018	32.8051	34.0204	34.9016	33.7376	35.4423	33.7071	33.8162	34.4439	33.7214	33.0826	34.697	35.3623	32.5497	32.5643	34.5606	34.0955	32.8901	32.2628	33.7985	33.1445	32.6893	35.0931	32.2096	35.44	33.57	34.2536	32.795	31.9503	31.94	33.8585	31.8302	31.711	32.0949	32.8275	32.7347	32.6703	33.7159	34.306	32.7992	32.9951	32.0326	31.3204
115	35.9255	37.9417	34.0575	35.1594	35.0292	33.768	33.0371	34.6252	33.695	33.7079	33.9589	35.0401	35.4273	33.5936	34.9448	34.2743	34.7748	36.8499	35.1966	33.8051	33.1679	35.8169	37.0764	34.5758	34.3124	35.0428	34.1509	33.4396	33.1291	32.864	35.2116	32.9489	34.0707	30.4897	33.0937	33.7645	33.8467	32.9563	33.3253	31.9483	33.9704	32.7989	32.638	31.6548	31.8938	33.4386	32.1594	33.0845	34.1468
116	33.4811	34.1775	34.6824	33.2352	33.1019	32.2817	32.7888	34.7084	34.0392	34.514	33.7875	35.3974	33.457	33.9483	33.2769	32.7903	33.4377	34.9404	33.9533	34.919	32.3431	33.3525	35.1051	33.4947	32.3	32.6531	32.576	31.2896	30.7642	33.5279	32.063	32.8529	34.2937	33.7522	32.7521	32.9699	33.6002	32.7079	31.4852	31.6196	32.6874	32.8728	32.6278	31.8683	32.4062	32.7531	33.3093	32.7188	32.6126
117	34.5466	34.4341	35.0796	35.0175	34.2069	35.7246	33.5086	35.6425	34.3894	33.4371	31.2193	34.6912	34.4441	35.216	34.7798	35.7536	34.5681	34.6588	35.5057	33.1181	33.0797	32.5399	35.2575	31.8706	31.0398	33.3375	31.4166	32.1502	31.8897	31.1225	33.4583	33.1161	34.5633	32.4924	33.5819	33.3797	31.8916	33.2446	31.6833	30.3346	32.7822	32.9267	34.0981	33.375	34.9902	33.5919	34.1673	33.9807	32.9501
118	33.9498	36.182	36.3299	35.3048	34.2394	33.936	35.7368	34.9724	34.8465	35.1349	35.2668	35.9951	35.5018	35.493	36.8053	35.0895	34.8745	37.469	34.8359	35.4922	35.1219	33.4637	34.9264	35.1369	33.7907	34.9272	35.0579	34.1275	33.2709	35.2934	33.2521	32.9114	33.9839	32.6314	34.163	35.6498	36.8287	34.6998	31.9005	32.0786	32.0941	32.8428	31.9911	32.1406	33.7404	33.8293	33.2852	33.3316	33.5078
119	36.5144	36.9853	35.4275	34.0549	35.9961	34.9043	35.7773	35.8127	36.7762	34.3465	33.8749	34.5872	35.0245	36.1269	35.582	35.4368	35.046	38.0853	38.4731	35.594	36.5072	35.7316	36.2821	36.3043	33.9908	35.5722	33.8845	33.3497	33.8584	34.0225	34.0616	34.8229	36.3819	34.0871	35.3371	33.7904	34.7925	33.1725	35.1883	32.3644	34.8178	32.7082	35.8485	34.2643	34.5701	34.017	35.914	35.1327	35.4035
120	35.5022	36.1912	34.4869	36.2443	35.5945	35.3357	34.2169	35.0849	34.8882	33.8108	33.4489	35.0628	34.6716	35.8537	34.3565	34.7461	33.902	35.9497	36.2265	36.1135	35.9308	35.8783	35.1242	33.8768	34.495	35.673	34.6645	34.5067	33.8903	33.7525	34.4705	33.9583	35.5893	34.3564	34.5218	32.8094	34.2088	33.7871	34.2867	32.7343	33.9352	32.5624	33.386	32.5106	33.3559	33.9305	33.0985	34.2455	34.3112
121	32.026	33.0972	32.608	33.7305	32.5037	34.3669	33.4948	34.5022	33.9778	34.3348	33.991	34.1119	33.0853	33.6665	33.4952	32.9421	32.3636	33.269	33.9057	34.5737	33.5853	35.0884	35.4395	34.076	32.634	34.3574	31.8422	32.9765	33.9068	32.6163	34.3282	33.372	33.1362	34.1899	33.902	32.5887	33.5187	33.8529	33.2157	31.679	33.4315	32.6582	32.4754	32.4306	32.3246	33.4352	33.7649	33.6734	33.8853
122	29.7465	32.837	31.5656	29.8399	31.2713	33.3529	34.4342	34.3235	33.9504	34.7412	32.0881	34.34	32.99	33.9023	35.2666	33.2158	33.2137	33.2942	33.4343	34.3186	33.7911	34.3061	31.9367	32.2864	30.5184	32.1957	29.9816	31.6169	30.3361	29.6974	32.2925	33.764	31.9035	30.8311	32.9667	32.4282	31.0914	31.3353	31.3679	31.863	30.522	31.4307	30.2969	29.7707	29.8808	30.3952	31.4017	32.9976	33.7974
123	33.2713	35.3831	32.9544	34.1665	31.662	32.7439	34.3386	33.2552	32.0523	31.7837	31.1825	32.7121	31.8387	31.444	33.0781	32.8679	32.7009	35.2689	32.9876	32.5046	33.5759	32.5934	34.1087	32.7785	32.309	33.3784	31.3396	32.0712	30.2617	31.9712	30.8869	31.0967	33.5643	33.085	32.1809	32.1148	32.2903	31.313	32.4739	29.3099	30.0038	30.7858	29.2742	29.9925	30.5643	30.7744	31.4303	31.7012	32.9026
124	30.9333	33.8851	32.8052	33.7457	33.9712	33.0539	33.2516	33.0209	33.3481	32.3844	31.8627	31.3142	32.3961	33.5764	33.3001	32.692	32.0927	32.6631	31.7146	31.8488	33.449	33.0826	33.0303	31.1522	30.248	31.4466	32.5671	33.0491	31.5212	31.8781	32.0253	31.3702	32.8484	30.3198	31.1833	32.2021	32.937	32.7607	31.4364	31.7739	33.6808	31.9074	31.0191	30.1963	32.3489	31.8627	31.5039	31.7958	33.005
125	32.5339	31.4964	32.0432	29.79	33.1439	30.6312	31.4758	31.9873	32.9826	33.4238	31.7697	33.3861	29.2947	30.6189	33.6658	31.1389	33.0332	32.3781	30.4333	29.6138	31.6428	30.8408	32.714	33.0392	29.6217	30.6072	32.0919	32.568	30.5818	31.2918	31.1345	31.4969	30.8047	30.0839	32.2666	32.094	31.8299	31.332	30.4374	29.6202	30.7907	29.868	30.3843	29.9645	31.9322	31.9584	31.5895	32.2988	31.5054
126	33.1216	32.7245	31.2758	32.4741	33.6655	33.8272	32.4617	33.4071	33.5181	32.6646	33.0157	31.3956	31.7945	33.1685	32.4687	30.9491	31.6466	32.5723	31.1223	32.4773	32.425	32.062	34.2188	33.0256	32.4644	32.3668	32.0662	33.194	33.8888	33.807	33.988	33.2047	32.7064	33.0913	32.5402	32.5399	33.6433	30.7656	31.0949	30.5377	32.2292	32.1935	32.0429	32.0954	32.7521	31.9952	32.6237	31.5635	31.1717
127	32.0653	35.2531	31.5541	31.2964	32.5259	31.6424	33.3451	35.0106	35.7062	32.7197	32.9796	33.9973	32.8874	32.1096	31.5247	33.2229	32.9192	32.1972	31.613	33.635	34.5462	33.6967	32.9034	32.6803	33.3048	31.9311	32.5343	32.2649	33.214	30.0781	31.1419	30.4306	32.0528	30.9057	31.8745	32.0712	32.0897	30.0692	30.3064	28.6086	31.9716	32.7374	30.0238	30.9064	32.2287	30.7886	30.1054	32.6767	32.9589
128	32.6431	32.321	34.0044	31.6524	31.978	30.7357	32.8323	30.8811	30.1697	31.9953	31.7948	31.5226	32.0611	31.048	30.9834	32.3176	30.4985	32.1161	31.7087	33.0058	31.096	31.6882	33.3724	32.622	32.0679	32.7913	33.3429	32.5302	30.1563	29.1314	31.8445	31.6384	31.7646	34.3455	32.7221	32.8384	32.2653	31.9006	30.1915	29.0084	30.2953	30.0974	29.9395	29.5518	30.0968	30.592	30.4408	32.0748	30.6906
129	32.3447	32.1742	31.9159	31.2264	31.3734	30.7009	30.1356	31.0637	30.7653	30.8623	28.9023	31.9609	31.0909	31.5277	30.8474	32.8536	30.3888	31.015	32.154	32.9373	31.4515	32.3543	32.74	30.9759	29.4032	30.673	31.0961	29.2387	31.588	30.7973	29.5616	30.3494	31.5303	29.7395	31.1419	31.5235	31.3211	30.678	30.236	30.2171	30.7434	30.2886	31.6126	31.7109	31.3806	30.3276	32.0152	31.7045	31.2103
130	30.4099	31.9503	32.747	32.3777	33.8832	32.8585	31.9718	31.791	31.3305	31.8837	31.7399	30.4973	34.2577	32.2497	33.1101	32.1336	34.1517	31.2616	33.4597	32.7602	32.9207	31.1976	33.437	32.6583	32.749	32.9909	32.4847	32.1581	31.4705	31.8736	32.6984	34.2359	32.7501	31.9245	31.7131	33.8003	32.973	32.0393	32.0508	31.3566	30.4829	31.3775	31.7397	30.4291	31.7331	33.4613	31.0872	31.8172	32.3011
131	33.0149	34.1104	34.9588	32.18	31.666	31.1499	32.1212	31.6191	32.6895	32.7079	32.502	31.0811	33.7682	33.2343	31.1248	31.7932	33.0439	33.2831	31.8884	30.6195	33.4367	32.6244	32.8314	31.6438	31.1367	32.2443	29.9107	31.43	30.4992	31.0791	32.3876	31.6239	32.9075	31.3715	33.0776	32.4172	32.9356	32.1147	30.3555	31.733	31.758	30.011	32.3505	32.7238	32.423	32.7833	32.6466	32.6124	31.1882
132	29.811	33.0117	31.6927	31.1739	30.1211	31.5189	31.9765	30.7351	31.1348	32.3084	31.9413	30.9928	30.9367	32.9409	31.425	29.6096	29.6669	31.269	31.482	31.0828	31.2983	31.4868	30.8123	31.5371	31.0247	32.2365	29.6448	31.0042	30.5497	31.6717	30.1573	31.2922	31.9693	32.1869	32.6304	31.5326	32.2757	31.4201	29.1282	30.4142	32.5046	33.0459	31.8041	30.1618	31.1561	29.7716	28.8292	32.5691	31.5443
133	30.3732	29.0226	29.7734	29.8559	30.0459	31.9589	32.7948	30.9097	31.6124	29.3397	27.6238	30.2381	30.6023	31.3377	32.9137	32.693	30.6453	30.207	32.9684	31.9101	33.8099	32.0811	31.0768	33.2448	29.7809	33.2358	28.7165	31.1129	31.0506	31.052	30.3384	31.9833	31.0324	29.8356	32.7744	30.4851	33.5292	32.226	32.2729	29.1111	30.3026	28.8244	31.3312	31.4909	30.2659	32.0555	32.918	32.085	31.4972
134	27.6601	29.5429	31.9496	32.4136	31.1306	33.2325	32.4417	32.9254	31.8582	31.3305	32.2818	32.3616	32.7142	33.2588	32.325	34.6472	32.869	34.027	33.4954	33.7282	33.0541	34.3631	34.3587	33.2211	32.4966	33.9978	31.4303	31.685	30.8771	31.4847	32.8614	32.0723	33.1058	31.0415	33.8288	32.4366	33.397	33.8005	31.661	29.9809	32.037	32.0399	31.7251	31.1693	32.2707	33.9615	33.3818	32.6345	32.6596
135	30.7999	31.0206	32.8883	33.2839	31.5695	30.8506	32.4353	32.648	32.3016	30.7796	31.5653	32.4377	32.1631	31.3093	31.5522	33.6285	32.5032	32.7352	32.8234	33.0387	31.2345	32.8417	34.0166	31.9383	30.4869	31.9046	32.7298	31.914	33.664	33.9271	32.035	31.956	31.6053	32.2615	32.3255	31.3651	32.1491	30.4707	30.453	29.5121	31.6303	31.3934	30.5223	31.6714	32.0883	31.7564	30.7346	32.3308	34.01
136	31.8569	32.9193	33.7983	32.8309	34.3594	32.4893	33.7999	33.3459	32.5782	33.2909	34.0057	34.6276	33.0092	32.9986	32.8292	32.8128	33.257	34.6772	33.3826	34.5529	33.4224	34.6299	33.8811	33.1986	33.7092	34.9382	33.7131	32.4503	32.585	32.3885	32.3918	33.1705	32.7394	31.5254	32.3644	32.8756	32.2516	32.2535	31.4039	30.3817	32.8843	33.2552	33.3797	32.7683	32.2575	33.0009	34.488	33.4539	33.675
137	36.4537	34.9465	32.5177	34.5036	34.2675	35.0678	33.7728	34.5969	34.701	34.3608	33.7699	36.9801	35.4232	35.7503	35.8349	34.7858	33.5906	34.7249	32.7513	33.5755	32.5528	31.8107	33.4544	32.6838	32.4535	35.78	32.8353	33.8587	32.5557	33.5861	32.8068	33.4123	34.3798	34.2463	34.8577	34.4429	33.8379	32.2428	31.5776	30.6239	32.6959	31.9072	31.7172	32.5252	33.9464	32.8037	32.1121	32.8025	31.2384
138	33.8257	36.0819	35.2213	34.5521	34.2938	33.7617	34.6478	32.9124	35.6189	35.4118	33.2258	33.7356	32.7741	32.7951	34.8938	34.0877	34.819	34.9889	33.173	33.0333	34.6904	33.5384	33.1938	32.2555	32.173	33.22	33.6604	32.8474	32.9814	31.9835	32.693	34.6031	34.0832	32.391	32.5228	33.3287	32.9491	32.7321	31.4435	31.3101	32.5717	32.2998	31.1637	32.1472	31.9859	33.1557	33.0515	35.4295	34.7733
139	29.8698	31.7797	30.4212	33.2513	31.6658	31.7971	32.4098	32.0707	30.8117	31.6781	31.1144	30.4791	30.2976	32.0492	34.6489	34.3707	32.8968	33.2881	33.1901	33.2748	32.4701	34.5409	34.2522	32.2772	31.6212	32.798	33.6941	32.6209	33.1637	33.4482	32.0896	33.2823	32.8415	31.2287	30.922	31.0317	31.4054	31.8828	30.5073	30.2544	31.1768	31.6859	32.0097	29.4189	30.9207	31.8486	31.6992	31.5878	32.0456
140	30.3171	30.686	29.3756	31.291	32.8098	31.8651	33.1799	32.3186	32.2776	32.1441	31.5167	32.3516	30.5011	32.0191	30.779	30.6538	30.5225	32.6841	31.7242	30.2784	31.8572	32.132	33.3332	31.4604	31.06	31.7489	31.3955	32.0782	31.9142	31.34	33.999	32.0274	32.1736	31.6996	31.7245	32.8335	31.2046	31.8932	30.584	30.3953	32.2834	30.833	31.8819	30.8354	31.1819	32.4828	32.9936	32.047	32.0749
141	31.8903	33.177	33.3252	32.5508	32.4042	33.7266	32.6695	34.2539	31.7315	32.1974	31.9789	33.7374	34.8638	33.7837	33.4466	33.9732	33.0669	33.9775	34.1351	34.0101	35.0515	34.0021	35.3507	33.7636	33.6624	33.4205	33.7295	32.8107	31.9517	33.4092	31.4978	31.8536	33.9628	34.2271	32.6191	33.1572	34.3433	33.8529	33.3234	31.3549	32.7533	32.9018	33.5041	32.3811	33.8226	33.9252	32.9644	33.8493	34.4977
142	33.5509	33.6249	33.847	32.2552	33.12	33.0585	33.0478	32.4436	32.8916	32.723	32.434	33.5966	33.208	32.6475	33.8872	34.4757	33.4785	35.6082	32.5931	32.672	33.0813	31.3919	33.9673	32.0681	33.312	32.6065	33.0664	32.1286	30.523	31.9808	33.3651	34.4837	34.7312	32.5192	32.5491	31.5015	32.9928	32.3761	31.0055	30.6366	32.1344	33.2457	31.2658	30.5377	33.0485	33.7147	32.5037	33.4097	32.1894
143	31.2419	33.4891	32.983	30.6261	29.9467	29.6313	29.7966	30.2164	30.9431	31.5634	30.6703	30.8372	31.0403	30.7779	31.2623	31.2818	30.7065	33.9184	33.5066	33.7331	32.7139	31.8478	33.4704	31.0649	29.1935	30.2393	31.4652	29.4755	30.2687	30.0857	31.1065	30.1921	31.4698	31.5317	30.1241	30.723	31.2361	30.8156	29.3243	28.6981	32.1508	32.9588	32.9068	31.0698	31.6836	31.3895	30.5514	31.68	30.0235
144	30.3041	32.8834	32.3301	31.5329	31.8644	30.8785	31.5266	30.6263	31.3853	32.4146	30.1003	32.1975	30.7595	30.0224	29.3624	29.5233	29.6966	32.8425	31.4486	29.8726	30.0976	30.511	31.4774	28.3641	28.8019	29.461	30.908	30.515	29.6677	29.9264	31.5148	32.1011	31.6211	31.0688	31.3874	32.906	33.087	31.3376	32.9566	29.5447	32.3867	32.3866	31.6997	29.9265	31.2618	31.402	33.6251	33.0702	32.006
145	31.8952	34.1801	32.0296	31.5627	31.8809	32.0413	29.7458	28.4808	30.6892	30.5156	29.5745	32.3923	32.571	31.5826	32.0171	30.6524	29.555	29.8481	29.9973	33.0331	33.3001	34.3499	35.2628	30.8403	30.6409	31.0573	29.3136	31.0727	30.7166	29.9963	28.544	30.302	30.858	30.8398	29.398	31.0729	30.0062	29.9058	27.3159	29.0921	30.6171	27.6313	28.5497	27.5722	28.9262	30.6693	30.9894	30.5378	31.913
146	35.2095	30.5935	28.4371	26.5796	28.1055	25.0831	24.3596	27.66	27.5248	28.6545	30.1771	29.4548	28.4482	28.8372	29.1609	27.7904	29.7423	30.3816	30.4475	29.8299	27.7408	28.5495	30.6993	29.7537	27.4564	30.8812	31.2336	27.9144	30.0585	29.5367	29.9474	30.5182	30.4933	31.5508	30.7299	31.2691	30.2743	28.8453	27.6565	26.88	30.0705	29.4017	28.7652	28.2587	28.3286	29.8378	31.6083	32.4058	31.7229
147	28.5615	28.2511	27.171	28.1147	27.1954	28.6348	27.4873	28.927	28.9101	30.0568	28.6484	28.8276	27.6738	26.952	29.7964	27.5773	28.4841	29.765	28.3556	28.2615	30.2078	29.2111	29.1807	30.599	27.7819	29.2968	27.465	29.2178	27.5506	29.4691	28.8684	29.8264	30.0178	29.1158	28.9548	29.5383	31.857	30.1264	28.204	28.8158	29.3841	29.236	28.8626	28.1933	28.8122	29.7203	30.4678	31.5804	29.7012
148	33.0214	30.9977	28.9485	27.9842	29.2471	30.8746	29.4652	29.6619	27.8506	28.6117	28.0707	30.4294	29.536	31.5407	31.6224	31.8027	30.9764	31.0226	30.5635	31.9957	31.903	29.7814	31.544	33.2575	29.9083	30.4845	30.9812	29.2542	31.7955	30.3543	29.3484	30.3968	32.1825	30.1329	28.4074	28.4382	31.7201	30.103	28.894	30.889	30.874	29.5364	29.9579	30.0273	29.624	30.8696	30.094	29.8375	33.5661
149	32.1351	33.2275	31.844	31.7994	30.6635	30.3257	30.6417	31.0679	30.7998	31.3056	31.615	31.621	31.9454	31.5114	31.2438	31.1481	31.4028	30.201	31.4285	32.193	31.2961	30.8315	31.9337	30.3446	28.493	31.3527	30.4767	30.2618	29.9772	31.7739	31.3267	29.5819	31.7508	31.3543	32.526	30.7647	29.2242	30.1035	31.9192	29.175	31.7332	31.4955	29.8489	29.3032	30.13	31.3534	31.4896	32.1394	33.3832
150	36.1573	36.0159	35.328	35.5759	33.8848	34.5319	34.5778	34.8489	34.5294	35.0684	34.2898	34.5981	33.6169	34.4883	33.7914	33.9789	34.6897	35.0044	34.1494	35.2946	35.3668	34.4237	34.3775	34.3831	34.2715	35.1055	31.7301	33.079	33.2114	34.4583	34.3389	34.238	32.7678	34.3516	34.4756	32.047	33.9304	34.2911	32.6799	31.4716	33.7069	32.0764	33.2196	34.3534	33.6657	33.0638	33.3806	33.4257	33.0759
151	35.2168	31.8128	31.8717	32.5934	32.2609	34.4069	33.5601	33.3148	33.5516	34.616	33.1639	34.4972	32.2276	31.666	33.0947	32.9256	31.0356	33.624	33.437	34.5114	33.8648	34.2906	34.2374	33.0241	33.5838	32.1338	32.1638	32.8148	32.2252	33.1222	33.8351	33.348	33.2834	32.1292	34.0971	31.7238	32.8264	32.3379	33.1379	30.3498	32.3276	33.9552	31.8291	31.3266	32.8567	33.4289	33.0945	35.168	33.2938
152	34.259	36.0982	35.0402	33.6306	35.815	33.3339	33.0925	34.0154	33.6263	34.3511	33.3952	34.448	35.0978	33.1081	35.5916	33.8056	34.8851	34.608	33.9738	32.8192	33.5601	32.5677	34.1819	33.7524	31.1814	33.8669	32.4358	32.6607	34.0613	33.3897	32.9255	33.8679	33.8763	32.7061	33.899	32.9262	32.9478	32.1882	32.0442	31.0757	32.4111	31.6848	32.7161	31.5271	32.4085	35.0007	32.6961	32.5988	33.1966
153	35.771	36.5194	33.7067	34.3118	33.7939	34.4869	33.3976	33.2496	33.0388	32.8783	34.6462	34.8538	34.4567	33.7058	34.2139	31.946	31.9667	34.1597	34.2677	35.0883	34.1871	33.6698	32.7411	35.0876	34.9277	35.3439	32.8175	31.807	33.1472	33.755	33.1865	34.2747	34.3747	32.4695	33.6645	32.7304	32.9548	32.3921	30.0494	30.1566	32.4634	32.0535	32.3544	34.5005	32.6209	31.1436	32.2025	33.5955	33.2633
154	38.9644	36.3469	35.4075	31.0396	32.2596	32.4865	34.447	34.5695	32.4161	34.1401	35.5632	34.164	33.7131	34.9544	36.6545	35.0539	34.3166	35.9006	32.8831	34.7005	34.4754	35.9735	35.6674	33.5582	31.749	32.7345	33.8644	32.8862	33.5965	32.9678	32.9535	34.5178	32.7983	32.5615	32.4156	33.8319	32.7837	31.8846	30.7792	31.2452	32.2175	34.8619	33.471	32.2499	32.3275	31.8946	32.5154	32.7821	32.7099
155	37.9446	38.6528	39.6705	38.2024	36.4029	37.264	38.4355	36.5735	37.9539	37.1536	36.7183	37.6859	36.7013	36.1591	36.6198	35.6796	36.9504	36.355	36.6139	35.3139	35.5885	35.5706	37.48	35.0368	35.6089	34.6427	35.4952	33.3561	35.9827	33.9753	35.5704	36.1831	35.4556	35.1906	35.6106	35.5706	35.2567	35.0121	33.8264	32.9037	35.3904	35.3448	33.7907	32.7925	33.4657	34.3019	33.8669	36.0927	33.3473
156	31.992	33.9319	34.0517	33.9469	32.4202	33.7185	35.1611	33.2711	34.7052	31.7293	31.6654	34.9317	34.2922	34.1311	35.8276	34.1099	35.748	36.6052	35.061	34.3663	33.4415	33.8987	33.8491	34.2379	33.5061	35.1353	32.8492	34.6453	33.2135	32.8724	33.1126	34.1044	34.3051	34.2302	33.2825	33.7481	34.57	33.3764	31.9029	32.1632	32.8704	33.8286	33.6269	32.3496	33.5033	32.7186	31.7263	33.6056	33.433
157	31.8672	34.9933	32.7148	34.206	33.4238	33.0193	33.8207	34.0553	33.846	34.6798	34.9675	34.9259	34.1084	34.1826	34.4986	33.7983	33.2622	35.3243	35.7412	35.2261	34.7057	34.6233	34.4867	33.2283	31.7851	32.5876	33.4193	31.5466	32.5142	33.8223	33.4589	33.5117	32.6837	31.0987	32.2356	32.8224	34.1287	32.8347	30.4288	29.6733	32.4417	32.141	32.6009	31.2553	32.9733	33.7885	32.3432	34.0674	32.9258
158	36.2687	35.9156	37.6049	36.5432	36.5948	36.4114	38.173	35.731	35.2914	34.447	35.4566	37.0741	36.2902	34.7632	35.7038	35.2935	35.0455	37.0405	36.9814	35.7942	37.0513	34.4526	34.784	33.6549	33.0934	34.5924	34.1287	34.1046	33.3222	32.8032	34.255	34.2292	35.2296	34.6047	33.9519	32.779	34.3045	32.8812	34.5776	32.4334	33.5838	34.4342	33.7173	34.4922	32.2153	33.4193	33.7157	33.9526	34.3415
159	37.7282	37.852	37.0925	36.1269	35.4903	37.774	36.8022	35.6242	34.8128	35.8962	36.1256	35.6549	33.282	36.7548	34.554	35.9213	35.483	35.991	35.3494	35.1817	35.9805	35.1483	36.8988	34.8487	34.5435	36.2524	34.0063	34.8416	33.7708	33.1806	33.9841	34.2228	35.1878	34.8829	34.404	34.5568	36.518	33.0427	33.6469	33.297	34.4816	33.6687	32.2237	33.3985	31.4036	33.9007	32.1822	34.3679	34.68
160	36.3073	34.8296	33.6417	34.8184	33.85	33.4742	35.9891	36.7967	34.5713	34.5992	33.9677	35.2887	34.4016	35.0066	36.1531	35.9012	36.643	36.5573	35.3115	35.1146	36.3446	35.0225	35.4789	34.5609	33.4892	35.0129	35.3787	35.2732	35.0912	35.8062	35.388	37.1278	36.706	35.6085	33.4462	33.9807	32.8738	31.0613	31.8385	31.1046	31.5624	33.3883	32.9565	32.8877	31.6538	32.9804	32.245	34.5993	34.9889
161	36.2049	35.5757	36.8209	35.3281	35.4628	35.6605	34.5721	34.9987	34.7417	35.7869	33.2128	34.0368	35.3748	33.9395	32.9224	33.7132	35.97	33.2869	33.8193	34.1943	34.7899	34.5742	35.0024	34.7384	32.6799	32.0293	32.4603	31.8494	32.0337	32.288	32.486	33.3525	33.2719	33.7182	35.4121	33.182	32.8333	33.1936	31.9367	31.3657	31.7278	31.4803	30.6851	32.7427	33.2894	34.2295	33.3668	32.5314	34.3219
162	33.9667	36.793	34.5739	36.5651	34.9007	34.4631	34.3085	34.1111	33.2938	32.7361	32.7285	34.9068	35.2378	35.5108	35.1522	34.8885	36.1904	36.9232	34.9684	33.9063	31.9177	35.2359	34.6426	33.914	32.1752	32.2934	32.0508	33.4499	33.6797	32.925	32.8631	34.2785	34.6879	33.4711	34.7673	33.912	34.5337	32.7137	31.8218	32.504	32.5415	33.9019	33.4195	32.7683	31.8988	31.6518	34.4014	35.4817	33.8066
163	36.0053	34.2325	32.4255	34.4083	36.1437	35.3353	35.463	37.2789	35.3857	37.8112	37.3308	37.1066	37.2946	34.9537	35.4202	35.4607	34.2153	37.8695	38.4222	36.1208	36.7719	34.2741	36.1158	36.0625	31.9662	36.0267	33.7511	33.9854	35.9387	34.7532	33.3619	32.3697	32.9483	31.3457	34.1243	33.2446	34.7713	32.0278	32.3953	34.0549	34.6993	33.9109	33.3367	35.348	34.7946	32.0675	33.79	34.4455	36.2038
164	34.6636	36.8562	33.7856	34.2653	35.728	37.2168	35.8583	36.9925	37.8913	35.2709	34.3969	36.1733	35.0661	34.0672	35.2937	36.1456	35.9754	38.2272	37.234	36.539	34.8157	36.5397	35.3619	35.6371	33.3969	33.4721	32.6279	34.3101	33.5001	33.9055	33.8305	33.6073	35.1666	33.7386	33.1588	33.9432	34.8643	33.5945	32.8903	33.8487	35.4146	33.5478	33.3959	32.9045	32.4969	32.9803	33.3737	34.752	35.3855
165	34.5324	36.2537	36.8284	34.7922	36.3348	34.6653	35.1389	36.0282	36.9278	35.3524	33.7191	34.8411	33.6177	34.2749	32.1247	33.7585	34.5168	34.4682	34.8709	35.4189	37.6753	35.9546	38.0054	37.2367	35.0355	35.6245	36.0822	34.4585	36.2797	33.1114	35.5116	34.9905	34.9002	34.0616	33.9773	34.3321	35.5204	33.6417	31.7889	31.9436	32.7102	32.9036	31.5069	32.4006	33.6373	33.2815	32.9236	34.651	33.2559
166	32.3708	33.7561	32.7752	32.6093	32.5873	32.3125	32.2928	33.8567	33.9978	33.6735	35.2768	36.4682	34.604	34.4628	32.4963	33.8159	33.8619	34.3112	33.7226	32.415	33.8693	34.5157	34.7477	34.0424	34.0065	34.4171	32.8054	31.8719	32.0177	32.0763	32.4232	32.0177	33.4898	33.3339	31.9585	32.9231	33.1675	32.9459	31.2169	32.2953	32.8894	32.7833	33.3665	33.086	34.0801	32.009	31.6133	33.2954	32.8009
167	34.3242	33.5678	34.979	34.7239	33.2682	34.3106	33.5418	33.6379	34.5976	35.8059	35.2129	36.8639	34.4279	35.41	34.1452	31.7312	35.1982	36.3889	35.9714	36.1003	36.5369	37.5572	36.7673	32.4966	33.3911	35.8408	35.1453	33.2242	33.5837	37.2701	33.8065	36.2349	33.4236	34.0235	32.7659	32.1766	34.5165	31.9509	30.9887	30.7115	30.1996	32.1006	32.1801	31.5745	31.9513	32.9159	32.9772	35.2965	34.5449
168	39.1747	37.6764	37.2678	35.2085	34.8731	34.3498	33.1624	35.1635	36.1148	36.8273	34.9962	35.004	34.1742	35.8805	37.1354	35.8973	35.7606	37.8986	36.304	34.8952	36.0632	34.316	36.3126	36.8067	35.4804	35.6055	34.9801	35.7708	34.5866	34.1533	36.5807	33.8719	35.7253	35.2115	34.5856	34.4207	34.7266	34.1558	34.0441	32.694	32.634	33.9174	33.5319	33.877	33.8698	33.8416	31.9758	35.5121	33.9988
169	35.2119	35.4128	35.3098	35.846	34.9888	33.8046	34.1051	36.0975	34.8194	35.2692	34.8757	35.2242	36.6554	36.724	35.4655	35.9075	35.1688	36.3602	35.097	36.2158	35.5712	35.9965	35.7528	35.5583	34.2146	35.5166	33.7686	34.2289	34.3139	35.1236	34.4721	34.8548	34.8002	35.8075	34.4868	33.535	32.9859	33.2472	32.7204	32.96	32.746	33.4892	33.1329	31.2085	33.8305	33.7779	32.6467	33.4215	33.6507
170	36.2865	35.4132	35.8094	35.795	35.018	36.9119	38.0861	37.8428	35.8479	36.5303	36.956	37.9318	35.7459	34.6468	36.0984	35.3011	35.4985	36.5533	35.2854	36.9007	36.9365	35.9612	38.5275	35.8644	34.7746	34.8973	33.5245	32.6045	33.1386	36.2976	34.6187	34.6905	34.1849	33.9012	35.355	35.4535	33.8516	33.458	33.838	32.0972	34.3645	32.9712	32.6537	32.7803	35.9747	34.0024	34.5615	34.9674	34.1283
171	36.0862	36.2878	35.2309	33.2511	35.2681	35.0254	36.0371	34.1131	34.3169	35.6698	36.039	37.878	35.547	36.2721	35.639	35.6356	35.9911	36.3925	37.175	37.7655	36.7348	33.997	36.0235	34.8576	33.7037	34.991	35.3744	35.9334	33.7647	32.9305	33.22	34.3783	35.6134	33.1569	33.9094	34.8963	35.0062	34.9368	33.2409	32.2906	35.1776	34.1774	33.9296	34.3219	34.645	35.99	35.4408	37.0764	33.7868
172	34.3789	35.3224	33.9612	35.0773	33.3278	34.096	35.6512	35.2695	32.5581	34.4078	33.7356	35.6646	34.8645	32.5169	34.416	34.1017	34.4492	34.4416	34.2249	33.2609	34.9716	33.9684	33.7797	35.0187	33.7527	34.7996	33.4343	32.5929	32.9102	33.4331	36.5651	33.327	34.0315	33.2264	34.8398	33.0123	35.5359	33.1554	31.6834	34.2158	34.7596	33.561	33.7874	33.3876	33.4587	32.0851	32.1884	34.0191	33.3513
173	36.3329	36.9691	36.1365	35.9698	33.6144	33.223	33.533	33.586	33.2488	33.9723	32.9943	33.0998	33.1058	32.7706	34.9514	34.3739	33.2281	33.647	33.6438	34.7343	34.1676	33.0064	33.3256	33.2788	32.7837	32.4997	32.3866	33.0033	32.9666	32.596	32.3828	33.9547	33.3908	31.863	32.2274	32.043	33.3385	31.9179	32.7729	32.6435	33.7394	33.5339	33.4092	31.763	32.993	32.3127	31.6176	33.4359	33.7067
174	35.6458	34.4913	36.4265	35.0767	35.7852	34.1502	34.7441	34.6256	32.3602	34.0286	34.5817	35.0926	34.8379	35.8299	34.1258	32.5958	33.4424	33.7412	34.443	35.0668	36.8424	38.9292	38.4253	35.2629	34.1014	34.6738	32.8971	32.2254	31.3884	32.7979	33.1308	34.3073	35.2667	34.528	30.8035	34.6239	33.8913	34.2414	33.0648	32.3871	34.361	34.6837	32.4566	34.3818	33.3233	34.2187	33.6852	33.394	33.4781
175	34.4155	34.5818	34.3819	33.985	33.4905	34.2738	33.2018	33.1685	33.6939	35.0083	34.1822	34.5226	33.9083	33.1305	33.5786	33.4418	33.5214	35.5867	33.4297	33.1309	33.8621	34.9623	34.2031	32.2884	33.5246	34.9472	33.6194	33.1141	34.3865	33.7967	33.8359	34.1161	33.6428	34.1316	34.1023	32.2702	33.6165	33.0434	33.0591	32.3582	33.3612	31.8725	32.737	33.1825	32.6428	33.8494	34.2389	33.3853	33.1029
176	34.8081	35.8357	36.1937	34.9459	35.0574	35.493	34.5283	33.8159	34.7206	34.5909	32.7997	34.9944	33.2303	34.7721	34.7579	33.575	35.549	36.8064	35.4759	34.2043	36.298	35.9315	35.9223	34.0751	33.9882	35.3861	34.9214	33.9464	32.3011	33.2858	33.7435	33.875	35.0754	34.9426	34.3027	34.9208	35.5867	34.2958	33.0568	32.8904	32.4302	33.3645	32.814	31.287	31.0357	33.7349	34.1817	34.5445	34.2744
177	37.8352	38.5823	37.1812	37.0118	36.272	36.7797	36.9802	36.956	37.2154	36.6243	36.6761	37.6491	36.5725	36.2147	35.7542	34.9175	37.7243	37.5889	35.9144	35.7749	36.3242	35.9365	37.6093	35.2746	34.1013	34.9357	34.6938	34.6716	33.6365	35.4561	34.6685	35.4956	35.2673	35.7957	34.6813	36.1884	34.6158	35.5024	32.5295	30.9989	33.8679	34.0022	33.868	33.9998	33.4749	34.9591	34.2813	33.4688	34.8042
178	36.8261	37.9845	36.6595	35.3267	36.1629	35.6247	34.305	33.4996	34.4573	35.4082	34.1523	37.4021	35.3611	36.1962	35.2553	33.5423	33.9661	37.3414	35.4861	33.5384	32.3285	34.3249	36.6502	34.4997	34.2024	34.1557	36.0225	33.6102	34.5403	31.578	32.7341	32.4883	32.0728	34.1581	32.3528	37.0785	32.9911	31.6301	31.6583	30.6533	33.4279	33.4886	33.423	32.4833	32.5495	34.0341	31.9288	32.8583	34.2189
179	35.5792	35.6095	35.6262	35.637	34.6218	34.7094	34.5578	34.7971	33.639	34.7759	34.9952	34.7412	34.0859	35.7655	35.5524	34.5544	34.6819	36.1103	34.0925	34.136	34.0175	34.1473	34.0747	34.293	34.3109	34.2867	34.8288	34.3287	34.7528	33.5298	33.9241	34.6107	33.5233	34.1923	33.0265	33.251	33.7342	34.6308	32.8885	31.9286	32.5209	32.8157	32.3756	32.7971	33.1451	33.7345	33.4677	34.6618	32.8752
180	33.5315	35.4938	35.2349	34.5615	35.4714	36.1484	35.1029	34.3866	33.4165	34.7332	33.9758	36.4088	33.9295	34.9926	35.6133	35.1216	35.6219	36.6885	35.7694	33.7624	35.727	35.8302	37.1888	36.6537	34.657	36.6541	35.9365	33.7731	32.2805	33.5516	34.4993	33.2695	35.3649	36.899	34.121	34.9262	34.3117	32.8283	32.4173	31.4639	34.124	33.7342	33.7409	33.3161	33.6019	32.424	34.4814	34.6393	34.7934
181	35.6702	37.2151	34.6402	35.4036	34.691	34.8049	35.286	36.0948	34.859	35.7303	35.9724	35.7477	35.908	35.9599	33.2196	34.5109	36.9411	36.3936	36.4509	37.4755	33.9156	34.9544	35.6657	36.3927	35.0641	34.5582	35.0108	32.6669	31.8448	34.7961	35.3657	30.9355	33.3266	31.4877	33.5902	33.4533	34.1505	30.6667	30.3782	30.8063	32.2161	32.5886	32.9535	34.4733	33.527	33.7377	32.4224	33.3405	32.4093
182	33.9601	36.6514	31.7583	32.7301	34.9865	32.8154	34.4053	35.2447	35.2613	34.1403	32.968	33.1347	35.6155	34.4455	35.8396	37.4187	36.3172	38.0131	37.7717	34.9501	36.4466	34.5591	36.5983	34.4724	33.6591	34.6566	33.6898	34.8329	34.489	34.1518	35.6457	36.1279	34.7748	33.4163	34.9862	32.6995	33.6231	34.4242	32.9769	32.7132	32.4144	33.4035	32.6217	33.4603	33.302	32.208	32.9498	33.1384	32.8744
183	33.823	33.835	33.8175	33.3112	34.1268	32.8186	34.1456	33.8515	35.1146	34.3765	33.8569	34.0558	32.8675	34.1292	35.7444	33.0585	32.1707	34.3557	34.4213	35.2157	33.6337	33.1529	33.6393	34.5725	33.7533	34.7335	33.5625	33.8605	31.7449	32.3554	34.1755	34.422	33.9819	33.5217	33.317	33.0552	33.5402	32.921	32.8728	30.3807	31.9437	33.6581	32.7005	32.6252	33.2968	32.3876	32.3856	34.4479	32.6641
184	30.4476	32.7374	32.9646	33.6512	33.1096	31.1978	32.407	33.1086	31.6994	32.0198	32.143	32.3439	32.1532	32.3287	31.5718	30.4801	32.4211	30.8498	33.5965	32.7225	32.4098	33.8415	34.5058	31.1041	31.4021	32.7788	31.7856	32.5641	30.8774	30.1358	31.9871	31.432	33.6483	32.4829	32.8789	31.8572	32.8372	33.1631	32.0712	31.5218	30.7133	32.7336	31.3281	30.1167	32.0205	30.691	31.3094	32.1562	31.3016
185	32.0779	32.8451	32.0182	35.2704	32.419	32.5706	31.8771	33.0148	32.7949	32.7497	33.5875	33.6017	33.5559	33.4458	33.0598	32.1204	33.0577	34.1671	32.5814	32.9117	31.487	32.6241	31.741	31.7664	31.696	32.261	31.5947	30.6356	31.6216	32.1469	33.2953	32.0985	33.5973	32.1863	31.1436	32.4125	32.8607	32.3696	31.9224	32.0413	31.135	31.5462	31.1027	31.2979	33.0919	31.9406	32.3862	32.606	33.1254
186	33.0474	32.8098	32.455	32.5672	32.871	33.656	34.7985	34.1883	33.1515	35.1257	33.5903	34.7378	33.6644	33.3359	34.7243	35.1077	32.4344	34.5478	34.239	32.5294	34.7603	31.2522	34.4528	33.486	32.6134	33.1591	34.4849	33.5778	33.7589	32.2786	32.2894	31.9587	32.2871	33.7321	31.5835	33.2771	31.832	31.9797	31.5258	31.2877	32.2835	32.1537	32.9176	33.9012	31.7726	35.2221	32.3379	31.9603	32.2949
187	35.5155	34.8464	35.6116	34.4957	33.2309	34.6425	35.2989	34.7156	33.8109	34.5064	33.9395	33.2072	32.0148	32.0789	32.58	32.586	33.9677	35.3313	33.364	34.0679	32.8635	33.5619	33.7376	33.8161	31.7646	33.242	33.3111	30.9731	31.2781	32.34	33.6186	33.9886	34.5171	33.4173	34.4193	33.7762	33.7264	31.3462	31.3153	31.0557	33.0195	32.712	31.8901	31.8775	32.8425	34.2809	32.9133	32.124	32.0616
188	30.4678	31.9931	31.1049	31.7918	32.1137	30.5938	31.2144	32.3801	32.9571	31.8467	32.122	33.5075	32.5706	33.0825	33.1176	32.3351	33.1864	33.9632	32.1354	33.1363	31.4452	31.4793	31.8392	31.9934	32.0027	32.2473	30.6505	30.5343	32.7606	32.2366	31.7291	32.9794	32.2842	33.2345	31.7776	33.0245	31.961	30.0797	31.7826	31.5646	32.3556	31.5218	32.0211	29.9988	30.7998	31.8172	32.884	33.9257	33.5538
189	32.1171	34.4131	33.0108	29.7611	31.4175	34.0061	31.2085	32.4983	31.6095	33.1293	31.7127	33.1627	32.5846	33.1798	34.1269	32.8512	31.3435	32.2129	32.0988	30.7858	32.5361	35.4461	36.0303	32.2358	31.0193	30.125	32.1652	29.5709	30.4094	30.8085	32.6851	31.5531	32.0528	31.3588	31.2671	33.6226	33.7783	31.3534	33.6516	31.729	32.7395	31.1948	31.1461	33.3573	31.8318	31.5045	33.8197	32.3398	32.4633
190	33.9691	33.3347	32.5061	34.1083	33.4559	34.2457	33.8567	31.8985	32.8354	34.1523	32.2602	33.2026	33.4352	33.8332	32.8299	34.4987	32.49	33.7438	33.0674	31.8758	32.3762	33.0269	34.3572	32.8329	33.2932	33.241	32.9259	31.1939	30.6868	32.9354	31.6688	32.1454	32.2173	31.9454	32.8185	31.2605	30.8962	32.0097	30.4558	30.1841	30.5692	31.7757	29.7498	32.2672	31.8871	32.2695	32.3571	31.6744	32.927
191	33.0182	32.6492	30.2447	31.6981	30.153	31.4303	30.1237	31.3301	31.1512	32.3738	32.7121	33.0935	30.4361	30.2533	32.1827	30.5553	31.3283	33.4964	33.1072	34.1884	33.4791	32.2998	32.5064	30.5673	30.9271	33.4095	30.9573	32.0255	31.313	31.4687	30.7196	30.7473	31.3053	34.0866	31.6907	32.7888	33.0997	31.6679	30.9962	28.6907	31.9918	31.0473	31.5149	31.1865	30.9831	31.3012	32.7391	32.2484	31.853
192	35.2743	36.1133	34.8082	34.7962	35.4821	33.5569	33.0307	35.6092	35.1835	37.3681	35.7884	36.8374	34.7152	35.7789	35.8633	35.2926	36.0602	32.154	36.2339	34.8424	35.1543	33.45	35.2463	34.7873	34.6142	34.771	34.4985	35.4906	34.5941	32.7102	35.2037	34.7561	32.6767	33.4834	33.8418	32.9316	35.5833	33.6543	34.4378	34.7571	33.8551	35.7551	32.3206	35.3572	34.4157	32.8602	31.7754	33.8167	33.4422
193	34.271	35.7465	35.9523	36.6508	36.6677	35.86	37.4997	35.5412	36.1169	35.3615	33.5501	35.0424	33.9247	33.7926	35.5494	34.9072	36.4488	36.6468	35.9017	34.0115	35.1589	34.2125	35.7381	31.1365	33.7696	34.1051	33.0193	34.4678	34.4607	35.8262	34.0188	35.8377	33.2539	34.5145	36.2475	33.6749	32.8559	34.0401	31.9364	31.2986	33.9169	34.5295	31.527	32.1249	32.5633	32.4423	33.2829	36.3543	34.2744
194	35.0664	34.2716	35.6561	35.474	33.2652	34.1092	33.2033	33.849	32.6084	34.1124	32.69	34.3554	33.3133	29.7998	33.0691	29.4536	30.3114	33.5854	34.5907	34.5422	33.8471	32.637	35.5685	32.8997	32.1987	33.0351	30.4746	31.4306	30.2482	31.6957	32.5867	33.5303	34.0633	33.2142	33.9685	31.8664	32.0207	31.7838	30.9849	29.9374	32.6895	31.6625	31.3606	31.0298	31.7648	32.9981	32.8776	33.2808	33.404
195	29.816	31.5418	29.9053	30.586	29.7688	31.2543	30.6993	30.3231	29.9504	30.853	30.449	34.9573	31.5277	31.3929	30.5657	31.7595	31.1733	32.7348	30.5306	31.7115	30.0117	30.5659	31.9478	30.7314	29.8744	30.6286	29.5424	29.5415	30.5711	32.9553	30.7103	31.6025	30.4869	32.5409	32.737	31.0128	30.2468	31.5862	29.6113	28.2028	30.3657	29.3819	29.8876	31.7249	30.7374	30.7108	29.9114	31.2166	31.4221
196	35.579	36.8525	35.8814	36.113	34.6609	34.0068	33.3691	36.5556	36.1943	35.7388	35.0203	35.7439	34.7746	33.9048	35.2603	32.8415	34.3668	36.7821	35.3059	33.0552	34.1108	34.3522	35.2648	35.1147	33.5901	35.8263	32.6641	31.8339	31.4455	31.504	31.0903	33.1521	35.2322	34.6258	32.9544	32.0429	32.9694	32.635	31.5578	32.4096	32.6993	32.3078	32.605	32.2801	33.1969	34.4107	33.2154	35.2041	34.2935
197	33.7603	35.031	33.8008	34.5953	31.9805	33.6323	33.9683	33.5661	32.7812	35.0621	33.5645	33.8962	33.2423	32.9061	33.469	32.6266	32.5111	33.7772	32.9172	34.4089	32.1692	33.454	34.4704	33.4528	31.515	32.4107	33.1742	33.6301	32.3665	30.7193	32.9061	32.6434	33.1652	33.237	32.8291	32.7426	32.4413	30.9408	31.0568	30.5506	31.6156	30.4769	32.5533	31.5911	31.5912	33.4228	32.3718	31.6404	33.353
198	31.3521	31.9188	31.938	31.4793	31.078	32.3798	31.1176	32.7074	33.8359	34.0436	33.35	32.8064	33.077	33.5907	32.9575	32.5349	30.4823	32.4079	34.3584	32.5287	32.2593	30.7777	32.5078	31.7077	33.0261	31.8691	31.5802	32.6591	31.5023	33.4546	30.919	32.2385	32.9899	32.3393	32.4159	31.8488	32.0693	31.4828	32.2735	29.5482	32.2924	33.2667	31.5845	30.3963	30.4075	31.419	30.5209	30.2179	31.383
199	32.5043	32.79	33.3572	32.11	32.2161	32.9532	33.0686	33.7365	34.6158	33.3199	33.1791	34.1967	33.9062	32.7376	33.2158	32.8265	32.9425	33.9234	33.019	33.8223	34.332	34.6871	33.8575	33.0017	32.1859	34.6503	32.0438	31.9174	32.5936	32.0633	32.2074	33.127	33.0956	32.6142	32.9392	32.9539	33.9605	32.5659	32.28	32.5954	32.9599	32.7973	32.6854	31.8793	31.2353	33.5101	30.864	32.8088	33.0234
200	34.4653	36.1756	34.8197	33.8679	34.8951	32.9871	33.3674	35.2639	35.3749	35.6214	34.4106	34.7594	32.8127	35.0274	35.4031	32.7925	34.692	33.7175	33.5251	33.6572	33.7727	33.178	35.29	34.6365	34.2421	33.3331	32.7763	32.362	32.5081	32.204	32.8788	32.5578	33.5707	34.7952	33.0533	32.2804	34.4315	31.4887	33.3877	31.3408	32.8044	32.2043	32.2818	31.7979	34.0454	33.7564	32.9693	33.8015	33.1034
201	33.6295	36.0291	31.391	32.3135	32.3811	32.2596	33.3066	34.4541	30.7117	31.9339	32.0603	32.5165	32.3112	31.4377	32.8346	33.26	31.593	33.4809	31.4334	33.8474	33.5718	31.6674	31.7939	32.1528	32.7319	33.3372	33.5088	33.0363	32.8254	33.1075	33.1897	34.785	33.1653	32.3463	34.0094	32.1775	33.2851	33.2446	30.8532	31.3794	31.7312	31.1525	32.278	30.7222	30.6168	31.0382	32.1676	32.0738	32.0702
202	35.4657	35.3535	33.1452	33.7438	31.6461	31.9011	33.7365	32.3717	32.5304	33.7274	31.5874	32.928	33.0946	31.5748	32.3895	32.9642	30.6038	33.5324	31.2892	31.6192	32.1971	32.3684	34.2973	33.8265	30.7543	31.8434	31.5251	32.0507	31.2961	30.903	31.2851	33.13	33.5693	32.568	32.9603	33.828	33.0936	32.3457	31.6103	29.807	30.1579	32.4304	33.2178	32.3933	31.9681	32.6365	31.9002	32.1573	32.3022
203	34.645	34.6467	34.3607	33.5012	35.3236	34.4768	33.3028	33.9264	35.3689	32.514	33.2908	32.9187	33.274	33.6784	35.2315	33.4136	35.0404	36.2664	36.0422	35.2101	34.9701	34.4415	33.65	34.8741	32.728	33.2302	32.7339	32.49	33.5221	33.8833	34.3786	34.6262	35.0781	32.922	33.8018	32.5038	32.1659	32.4419	33.2681	33.2921	32.6308	32.6551	32.0326	32.4304	31.3072	34.0101	32.9197	32.9051	34.7951
204	30.5069	32.0794	32.7808	31.8355	31.5863	32.1519	31.575	29.0143	31.7226	28.4802	30.476	32.7531	30.8717	30.7562	31.8525	30.5078	30.1399	31.4169	30.7302	31.8343	31.8062	32.1677	34.9334	33.294	31.6283	31.6196	31.5821	31.5895	29.9542	32.5794	31.0993	32.6523	32.2043	31.7853	32.5385	31.1355	29.2702	30.2229	30.3785	28.587	31.2885	31.6132	31.0671	30.6328	32.086	31.7687	30.0967	30.8626	31.1156
205	32.8661	32.1373	33.1074	32.6097	31.3715	32.1927	30.6506	30.7498	31.8148	32.15	32.1797	34.2124	32.1145	31.5283	31.5882	31.2859	31.6965	32.453	31.7753	31.3698	30.9845	31.2596	32.7211	31.6267	31.2281	33.1164	31.797	31.4927	30.2222	31.8247	31.278	31.5346	32.1087	32.3368	31.0437	32.162	31.2002	30.5962	29.103	30.5703	31.6373	30.8053	31.4177	30.5981	31.1937	33.4279	32.0215	33.4536	33.3217
206	29.5399	30.9528	31.2403	32.5496	32.7771	31.8418	32.7671	32.7262	31.6287	30.795	30.5232	32.285	31.9413	32.9503	34.3164	32.9127	32.2514	34.0934	33.4292	32.0755	30.8745	31.8967	35.0206	34.2153	32.4211	33.2701	32.549	33.0936	32.4931	31.6205	32.4962	33.0482	33.2088	31.9195	31.8451	31.6317	31.9984	31.606	31.667	28.7327	32.1354	31.609	32.5773	32.3338	31.6351	31.163	32.1685	34.981	32.4543
207	35.729	34.5804	33.5457	33.5472	34.2655	32.9552	33.6213	33.1475	32.0348	34.5516	31.2663	33.9429	35.0827	33.4182	33.6146	34.1558	31.1643	33.8309	33.2321	34.0259	34.4041	32.7544	32.5424	32.4759	31.7638	32.098	33.6847	33.934	33.2039	33.4936	33.3309	32.3627	32.805	32.3897	33.4275	31.4164	33.3429	32.0249	32.0116	30.4028	32.1406	32.8278	33.2625	32.5228	32.7343	32.9536	32.3766	32.9854	32.4939
208	34.4252	35.1816	33.1296	31.9568	32.843	32.6341	33.9232	33.0362	33.2463	34.1458	33.1796	32.9722	34.5125	31.1584	33.3125	31.5306	34.5046	34.0553	32.6926	32.4993	34.5951	34.134	36.8322	32.4813	33.4181	35.9109	33.549	30.6553	30.3976	31.723	33.666	32.0033	33.8046	31.0772	32.0212	31.5845	31.9426	30.3614	29.5269	30.5975	29.456	32.3415	32.3601	31.1098	31.938	32.3624	33.7079	34.0099	31.2747
209	32.8686	32.7886	31.9691	33.3851	32.9888	32.7111	32.7696	32.0535	32.1437	34.4064	33.807	35.4387	34.3458	32.0828	33.3647	34.7006	33.7499	31.8314	34.8762	30.9991	32.977	30.5279	32.4881	31.7981	32.3106	32.2814	31.8399	30.5771	31.8665	31.7627	31.5209	33.2009	33.8535	31.735	31.107	32.3557	33.1388	31.3995	32.1531	31.1758	32.1284	33.5526	32.3903	30.8493	33.6019	30.7612	33.0432	30.7794	31.4456
210	34.1308	35.0815	32.3109	31.4401	30.4136	31.215	31.8396	31.1605	30.232	29.9149	31.2277	32.8787	32.1415	33.4128	34.0661	31.8965	34.2769	32.1667	33.7068	33.9666	33.1841	32.697	34.7815	34.0086	34.3797	34.1569	34.8114	32.6701	32.2922	32.5929	32.8938	30.5567	33.0752	31.6883	32.6583	31.1892	31.783	31.8412	29.7616	28.7245	32.2219	31.4684	31.3737	31.1361	30.7156	31.2317	31.5331	33.64	30.6597
211	34.5547	35.3292	34.4404	33.8116	34.0162	30.8447	32.0293	33.8815	33.6468	34.2293	30.97	32.7182	30.372	31.6294	31.3081	33.4238	32.8154	35.099	33.0732	33.0824	32.1593	31.8899	33.9034	32.9187	32.4215	33.3086	32.1687	31.9988	30.5927	33.6951	30.944	31.9446	33.7117	34.1077	34.7086	32.6474	33.4736	30.6614	32.17	28.4598	33.3208	32.6392	32.3276	33.0775	33.1371	30.8555	31.4874	31.6562	34.4348
212	33.746	34.582	33.2608	33.0336	32.8588	32.6611	33.2394	32.2259	31.1795	32.4423	31.4458	32.989	33.3346	31.9687	33.7726	31.8068	33.8668	32.5733	30.3491	31.3949	31.4742	29.6626	31.5735	30.8749	30.3233	32.6125	30.6822	31.6208	29.9284	30.9499	31.7646	31.3439	31.8175	32.4131	30.2211	30.6932	32.5326	31.235	31.8248	29.8717	31.5066	29.7738	30.3851	30.359	30.8734	33.4659	31.7224	32.2165	32.752
213	31.5909	32.4734	31.1838	30.5189	30.9695	31.2921	31.0443	30.0262	32.8178	32.3182	32.4453	32.5842	32.7834	32.5449	32.5511	30.882	30.2591	31.7813	31.8655	30.7849	30.0677	31.0783	30.4955	30.9924	29.528	31.7233	30.1079	30.2392	31.764	30.7679	30.4617	32.393	32.4969	31.8728	31.6566	31.7238	31.9134	33.3047	31.6811	30.8342	31.9221	33.5143	31.2151	31.1153	30.4839	30.8612	31.9388	32.2639	29.8262
214	35.3259	33.4191	33.9627	32.5474	34.385	33.7834	33.1609	33.6753	33.8816	33.1774	32.458	34.6758	31.993	32.2642	31.9936	34.0684	33.7186	33.6865	33.3415	32.9764	32.6092	31.3089	33.4257	32.5358	30.7585	33.1163	31.404	32.3911	31.9745	32.4356	33.5273	33.3313	32.6268	32.8119	32.8581	33.3537	33.2377	31.9185	31.1433	31.8633	35.1425	31.8868	32.683	33.1628	33.3381	32.3918	32.3795	33.3586	32.3701
215	36.6777	37.1596	36.7497	34.2277	33.3757	33.756	33.869	31.6726	34.2599	34.1168	33.8842	34.1537	34.412	34.4125	34.8929	34.3561	33.6042	34.107	33.6274	34.3954	33.0614	34.9942	35.0456	33.6765	32.5853	33.5684	34.5946	34.4527	33.4618	33.7351	35.3972	34.8102	34.0117	33.9644	34.1955	33.3697	32.2241	32.3781	31.8713	31.893	34.5844	32.9026	32.4506	31.9812	32.0015	32.7506	33.7293	32.1512	33.1817
216	36.8905	36.0715	34.0213	33.0671	33.8239	35.0926	33.2356	35.8916	34.0733	35.3822	33.6014	34.7358	33.7175	33.2219	34.4673	30.884	33.5991	33.4248	33.0676	33.6144	32.9104	34.1975	34.1835	33.9918	32.6203	33.7588	33.9175	32.8839	33.4877	33.1232	33.2955	35.5692	32.08	33.6462	32.9687	34.4136	33.3495	32.8475	32.7005	31.1975	30.5764	32.2157	32.5976	32.3915	32.1931	32.6987	32.0791	31.927	33.1916
217	36.414	34.1711	34.5984	32.2885	32.8526	32.2443	33.7662	32.4832	32.0236	33.4334	32.9636	33.5539	32.7359	33.5988	33.5028	32.4761	32.4919	32.3968	32.7036	34.2076	33.6368	33.3275	33.5597	32.4241	30.0077	30.7566	32.0966	31.7246	31.2184	31.579	32.0974	33.8242	33.8598	31.253	32.694	33.652	33.4413	30.7353	32.5544	31.1265	31.8771	32.4609	32.0441	31.4163	33.1048	30.8877	32.0127	32.8393	33.4298
218	30.715	33.7312	31.045	30.6965	28.5261	30.6291	30.5229	29.2073	31.1092	30.9009	28.8217	32.0565	30.1001	30.9452	32.9779	32.0839	31.529	32.4066	32.0451	31.0301	31.007	29.2469	31.2838	31.0035	29.1224	29.0358	29.7429	30.6807	29.1442	32.0965	30.9559	31.8539	31.3806	31.8356	32.7604	31.8199	32.5436	32.1452	30.8662	30.3482	30.5149	30.9765	29.6935	29.7211	29.8104	30.526	31.6499	32.8444	33.2992
219	36.7671	38.0067	37.4115	35.6313	35.0281	35.1752	35.317	37.6057	36.2692	37.5993	35.2128	35.9968	34.9945	33.6317	35.91	35.112	34.7648	35.2667	35.9276	34.185	33.7286	35.2428	36.6161	33.5084	33.0711	35.3433	33.9106	33.5688	32.7999	35.0368	34.3237	34.9088	34.7922	34.9954	35.0559	34.6188	35.1643	34.7093	35.4019	34.2768	33.7976	34.1593	32.8903	32.6982	30.9122	33.6422	34.0782	33.9483	33.2695
220	31.7019	32.2167	32.0584	31.9245	32.4023	34.2172	32.3789	30.71	34.4392	32.6065	32.4872	32.0002	33.3213	32.576	32.951	33.7719	33.245	35.2973	33.2086	32.0598	33.5721	31.8838	34.1229	33.4488	32.2776	34.237	31.7073	32.1904	31.4335	32.2321	32.4658	32.0876	33.0784	32.0298	31.7646	32.7934	33.0894	30.7369	31.4175	32.4184	30.1403	30.4279	32.907	32.0817	33.227	31.4211	33.0744	31.9622	31.8605
221	32.0371	32.5692	32.2399	32.1163	32.1059	32.3789	31.4754	32.888	30.4764	30.9602	31.7411	31.3074	31.5081	31.885	33.5587	30.9591	32.3602	31.4329	33.3579	31.9304	32.5822	31.3843	33.807	31.0204	30.7988	32.3627	32.2109	31.5286	28.2676	31.1045	31.4026	32.7847	32.23	31.6124	31.4806	31.9601	30.5848	31.527	30.1936	30.0647	32.4245	31.5342	30.0244	30.7114	31.9529	31.0516	31.7932	31.6969	32.8879
222	31.8906	33.7491	31.1038	29.8486	31.3367	30.361	31.108	31.0636	31.8588	31.5564	31.166	31.5327	30.0517	31.6735	33.3599	31.7191	32.3302	34.243	32.7378	34.4457	32.8098	32.8481	32.395	32.6843	33.4265	33.618	31.8629	30.2359	32.3992	29.9109	32.1268	31.4123	32.2453	34.301	34.0803	32.3191	32.4151	31.7516	30.3249	30.5594	32.9027	32.2213	31.5012	31.0816	32.2562	32.6433	31.0987	32.37	32.5163
223	35.4839	35.1967	36.8342	32.3991	34.9363	32.0695	35.1527	34.1716	35.5746	34.7057	33.7656	34.7966	33.1894	33.597	33.0491	34.5093	34.5055	34.2444	34.7465	34.6424	35.3224	34.8092	34.9524	35.0346	35.0769	35.6282	35.5443	33.6742	32.8065	34.1304	32.8897	32.4797	33.2231	33.3171	31.708	31.8183	34.3553	32.7865	31.5293	31.5204	33.0805	33.6313	34.2916	30.8692	31.0596	32.4018	32.7454	31.1522	34.484
224	32.5145	32.7612	34.1843	36.1842	34.7488	36.2258	35.0853	33.8245	34.6448	33.741	34.1543	31.6745	30.4369	32.9324	33.3293	33.0688	31.1661	33.2268	33.6638	33.1512	32.9633	31.6049	34.0546	33.2885	32.8879	33.2447	32.8653	31.865	31.7838	33.443	32.1824	31.1897	30.9585	30.4658	33.2222	31.9051	33.4985	31.606	31.5842	34.0984	33.7249	32.9454	31.8239	32.5436	31.9956	32.5285	32.567	33.9881	33.5458
225	31.6037	31.2639	30.386	30.1903	32.2249	31.2937	32.1765	31.2274	30.7038	32.0397	31.7669	33.277	31.4911	31.8017	29.8436	29.0124	32.9608	33.7538	33.8873	33.4919	34.3618	32.2784	34.0831	32.7837	30.6098	30.1346	30.0316	32.5368	30.7805	30.8988	30.1227	31.9706	29.0399	29.6294	32.6663	31.8693	33.8195	31.1125	29.1559	29.4316	30.6933	31.4626	30.3535	31.8496	31.0108	30.6781	30.283	32.6195	32.2141
226	31.7498	31.7293	30.2971	31.0762	34.4344	33.4157	32.8055	32.656	29.9142	32.4373	33.9628	35.0216	31.2156	32.8881	33.8813	31.8868	31.8525	32.6124	35.2051	34.4669	32.0652	32.629	34.1302	32.7758	32.6106	32.8933	32.6229	32.7739	32.943	32.9695	33.6321	33.9972	33.5474	30.8612	32.1955	32.6128	34.9648	32.096	30.3873	30.9361	31.9922	32.3915	30.0137	30.0888	31.6345	30.6857	33.0643	33.4587	33.1457
227	35.9484	35.103	35.5372	34.9547	34.2136	33.579	35.0931	35.1717	34.04	34.3808	33.6997	33.7317	34.8739	33.9894	33.7777	33.6404	33.4991	35.4911	35.0024	32.7157	33.4179	33.6737	34.3505	34.8914	33.2405	33.7251	34.1633	33.339	35.5175	34.4537	33.8509	33.5675	34.7635	33.5743	31.7139	33.6945	34.5448	33.0131	33.5782	32.6876	32.4451	32.6011	33.6622	32.5784	32.2014	32.5461	32.9256	33.6229	34.7415
228	34.264	37.2123	36.3253	34.7154	34.1599	32.4871	31.7252	33.7626	32.6204	34.3336	34.7342	30.4601	30.7285	31.2298	33.8868	33.3483	33.0365	35.8508	35.0706	34.95	33.6003	34.4396	34.3424	34.0751	34.1879	37.3549	32.6831	33.9628	35.9702	34.7005	34.7674	35.8853	32.577	34.6419	34.2472	32.691	35.643	33.8471	31.5935	31.8134	33.0849	32.2683	32.6032	32.2706	33.6324	32.5576	32.8888	30.5651	32.0679
229	33.8781	34.7702	34.1028	33.3185	33.6233	33.1567	32.4231	32.9892	31.4679	32.9663	34.2964	34.3373	33.6733	33.9284	31.7201	34.0415	33.641	34.1725	32.4564	33.1072	34.4028	32.9236	34.8299	32.8225	32.1067	32.0319	32.3624	32.94	32.5921	33.714	35.4667	33.4167	34.3494	34.6971	34.4053	34.0721	34.3525	33.3847	32.7719	31.94	32.3292	34.0313	31.1627	30.8077	32.3986	32.467	33.1443	34.8474	34.3461
230	33.9919	32.0538	32.5059	30.9855	31.558	31.7242	33.2998	30.9058	31.3504	30.6903	32.6509	35.194	30.8879	34.5664	33.4902	33.2273	31.5927	34.0007	33.1957	33.3294	31.3806	33.7126	33.2504	32.7867	31.5952	32.7138	33.5327	31.1169	32.1906	31.0005	31.6432	31.9099	31.918	32.3548	30.7566	31.3513	31.6859	29.7337	30.668	29.6571	30.5846	31.2092	30.4622	32.3348	32.8644	33.0996	33.2092	32.8712	29.5639
231	31.3716	31.5949	32.2733	34.0802	33.5976	32.7665	33.4761	34.3312	33.1546	34.2213	33.1004	32.848	32.2107	33.7687	34.5936	34.0661	34.4147	36.3317	33.5125	33.8891	34.1471	34.1512	33.1471	32.6437	33.5763	33.8103	33.0849	32.4447	33.1183	33.0365	32.786	33.6736	34.183	34.0515	33.5087	32.2453	34.7271	33.0385	32.7055	32.9899	31.6388	32.2753	33.0103	33.418	33.2087	33.7649	32.6018	33.848	33.3866
232	33.5372	33.311	31.8007	31.8898	32.2692	31.0399	32.1015	32.1383	32.2024	31.2699	34.1531	32.9042	32.7729	32.4696	33.968	33.7121	33.2396	32.5506	30.513	32.5822	32.5792	32.7716	33.2922	34.0423	30.3867	33.1547	33.7937	31.1918	31.2223	31.3658	32.7827	32.2687	33.4231	30.8111	32.5693	31.3612	33.0278	32.0499	31.7317	31.5954	30.9882	30.7668	31.9225	30.5803	31.34	32.4582	31.7537	34.0504	33.5181
233	30.3223	31.8154	31.4377	31.2252	30.8982	31.5668	33.9232	31.7223	32.5655	31.0188	30.0272	30.7802	31.3983	29.9707	31.4877	31.7871	31.9423	31.5798	33.3227	32.3929	33.3257	32.3272	32.6632	32.1934	32.2219	33.4464	32.4221	32.1094	31.2067	32.2111	33.1218	33.1303	32.0107	32.0313	31.7217	33.0291	30.5558	31.1866	29.2107	29.9681	32.0484	33.7424	33.348	30.9806	32.424	31.476	33.4968	32.9586	32.1958
234	31.8851	34.1173	34.2864	33.2584	32.8312	31.9059	32.4433	32.8956	34.7731	34.8627	34.0553	33.7214	32.9389	32.4301	34.2697	34.9299	34.4451	34.7965	34.4544	33.7761	31.7098	34.6192	34.4224	31.7098	31.6399	35.1187	32.8361	31.8726	30.941	33.3832	33.146	32.0694	34.3862	33.7613	33.0986	33.1359	33.9274	30.0174	31.4695	30.6442	32.648	32.7623	33.5017	30.554	32.5202	32.8689	32.644	35.8377	34.0911
235	32.4711	33.9283	34.1376	33.2423	32.2694	32.551	33.6255	33.3392	33.4063	33.1423	33.213	33.3593	33.8078	32.3953	34.7672	33.8623	33.0458	34.1713	35.0345	32.7718	32.8186	32.6752	34.0819	32.9726	32.8754	33.213	33.1017	32.3562	31.5105	33.3343	32.4672	31.8494	31.9968	31.8822	32.2384	33.7717	33.2185	31.9695	32.0457	31.4447	32.8283	31.9763	32.4031	32.3139	31.9338	32.723	32.1302	34.5174	33.4974
236	31.5106	32.462	31.6007	31.5501	32.8668	32.8672	33.7418	32.7577	32.7609	33.0051	30.2448	33.0284	30.8361	30.2225	33.1275	33.6176	35.6227	34.3869	33.8728	34.8214	33.287	32.9323	35.3535	31.6653	29.7084	33.1837	32.0658	31.1467	33.2223	31.7987	30.9934	31.0429	31.3881	30.6131	30.3139	29.7445	30.6973	27.8177	27.599	28.2037	33.6392	33.0587	33.4639	32.0109	34.5328	32.6729	32.0409	33.3216	34.8912
237	31.1509	31.1435	29.8045	30.4169	30.5861	31.1552	30.7554	32.0333	32.1164	32.5488	32.6942	32.7504	32.1518	31.2064	31.7873	31.5073	32.0961	33.8256	31.6415	30.4463	31.8627	32.4491	33.0648	31.8134	31.0561	30.5358	31.5024	31.5125	30.3771	29.5537	29.9711	32.5205	33.3433	33.6854	32.7952	32.0963	34.3841	31.6998	32.3064	30.0644	31.1463	31.766	31.422	30.9582	31.5013	33.5721	31.575	32.7634	32.559
238	31.3351	30.9534	32.2467	29.6549	31.625	33.0634	31.7777	31.8319	31.6615	34.2718	31.2021	30.5452	30.234	32.3695	30.246	30.69	31.6027	29.6512	31.0211	31.7523	29.8887	32.0323	32.6496	30.7055	30.959	31.5513	31.672	27.9849	28.7999	30.8983	30.5029	29.4242	28.8725	29.4301	30.9024	29.1912	31.3587	29.9518	27.9442	29.5833	33.0566	31.9425	28.9045	30.3021	29.1653	31.4635	30.9517	33.5849	31.6005
239	30.9513	31.5493	30.9092	31.9492	29.5983	32.0089	30.094	31.7142	30.8413	35.2503	30.9973	32.1312	29.4758	32.8173	31.073	31.7253	32.8999	34.5564	32.8176	33.2566	29.9802	32.1684	31.917	32.0465	30.795	32.8113	32.6624	31.1374	31.437	30.4882	30.5669	31.0636	31.3993	29.3245	30.9457	31.9365	31.2487	32.4284	29.6546	29.3483	31.2884	31.5593	29.8032	31.1385	30.6167	30.9772	31.6299	33.2423	32.0253
240	27.4448	29.7646	31.97	29.9263	28.4547	29.8027	30.6011	30.0767	29.2513	29.1272	28.9054	31.2128	31.201	31.5589	30.9968	32.0613	31.1596	33.0236	29.6328	30.0264	30.6417	32.1396	32.7462	32.5169	32.0791	30.7615	32.4203	31.9538	30.169	32.6743	30.7457	32.1434	31.6402	31.0838	31.126	30.3418	31.014	29.1373	29.0337	26.7776	28.9263	29.142	30.5656	29.6439	30.3321	32.0407	31.371	31.3768	31.2672
241	30.847	31.3877	32.1037	33.4276	31.3349	33.1196	34.1098	34.3984	31.2273	29.0572	30.0577	31.9879	30.9836	30.9937	33.8165	33.3537	32.9006	34.8177	35.4361	35.8388	34.0797	32.6509	34.098	32.7578	31.8595	35.1475	32.4824	32.2437	32.8707	32.3748	32.5027	32.7702	32.0235	31.7169	31.4965	30.198	31.9943	30.9784	32.1779	28.2448	31.8442	31.0836	31.0986	30.7679	30.9929	31.9255	31.4743	31.5367	33.4849
242	33.8845	34.9096	33.353	33.3709	31.6916	32.9977	32.0947	30.1233	32.8358	34.311	33.3806	32.7042	32.1555	33.8313	34.5747	34.5141	35.1606	33.4617	33.4924	32.1414	32.9437	30.3865	32.3289	32.1173	32.449	34.2779	30.5592	31.0892	31.187	28.9109	29.6959	32.8746	32.7932	32.3559	33.8748	30.7949	34.3435	31.883	31.7324	28.649	32.0761	33.7753	34.875	34.5931	34.4657	30.6883	31.3105	32.1461	31.7306
243	34.3502	32.7276	31.4395	32.248	32.2819	33.0744	32.3648	32.9195	32.5602	31.4299	31.8686	31.3329	30.6991	31.0032	31.6537	31.523	31.8093	33.6784	31.8234	32.9494	32.0509	31.4923	32.8378	32.4371	31.0707	32.6423	32.0255	31.0717	32.5591	30.4738	31.9497	31.557	31.247	31.1398	32.1773	31.0137	34.3847	30.0576	29.7262	31.3026	32.8516	32.1685	31.032	31.0121	33.6684	33.8001	32.4031	33.3968	32.2747
244	32.5048	34.6871	33.8841	32.8027	32.4784	30.0931	30.5281	31.2178	32.5905	32.1625	31.935	31.2403	30.9868	34.2793	33.3642	33.3606	30.6732	30.9353	33.1066	34.1259	32.0017	33.3398	33.2301	32.0947	31.0639	32.6169	34.3072	32.4386	32.3202	32.8068	32.4603	33.0731	33.1356	32.8045	32.6511	33.0947	33.6218	31.2695	32.3864	30.7376	31.9518	32.2454	32.1241	32.7821	32.8518	32.6736	31.9098	33.4989	34.0703
245	33.4295	32.6924	32.8911	33.7364	34.9586	34.6608	34.5633	32.2715	33.6274	33.7974	32.7414	33.6405	32.9794	32.8667	33.156	32.6199	33.188	34.2302	33.7405	32.2477	33.2775	32.2343	33.6585	34.0618	33.028	33.5225	33.2642	32.7493	33.5135	31.3255	33.6647	33.769	33.7278	34.0308	32.114	31.6575	33.1481	34.6381	31.1054	31.6123	32.9574	32.5098	33.0653	32.7784	32.2496	30.7641	31.4954	31.7404	33.3078
246	32.9649	36.6419	35.9823	35.5287	32.8577	34.0706	34.9518	36.3545	36.168	33.8036	31.8379	33.6099	31.2819	33.9485	33.4187	32.4911	32.9759	31.0275	32.353	33.8668	34.7635	34.2339	33.5496	30.12	31.7914	32.9732	32.2226	32.758	34.4331	32.2452	32.879	32.6013	32.5489	32.2884	32.8638	33.0182	33.7028	31.9141	31.5497	30.5687	31.0186	31.8616	32.0132	32.041	32.8878	33.2133	30.9423	33.4251	35.9777
247	33.1282	32.9506	35.0241	34.2727	33.4878	33.2596	33.8974	32.9789	34.0857	34.1846	33.8466	35.148	34.3458	34.0102	33.0926	33.1188	35.2493	33.6374	34.6325	33.5954	34.3442	33.4267	35.5776	33.7392	33.0571	33.5122	32.8405	32.5149	33.0482	34.0191	32.3701	31.3471	33.2098	33.5007	32.9111	34.2035	34.0551	31.4998	31.0338	30.8701	31.5285	32.1727	32.4832	32.4469	31.6752	32.4625	32.8427	34.011	32.0468
248	33.8005	34.8125	34.0882	35.1046	33.8652	35.9295	33.8453	35.0316	32.3247	35.8468	34.7062	35.8136	33.8275	34.6104	34.8082	34.1571	34.1997	34.5994	34.0674	34.5809	33.8621	35.1035	36.6748	34.7609	33.2686	33.1897	34.134	34.2574	32.2499	33.1828	33.9452	33.4851	34.4211	34.1653	33.4687	34.5138	34.2275	33.1071	31.869	32.6555	33.1254	32.7468	31.593	32.3656	33.0593	32.0658	33.5517	33.1573	33.9569
249	34.0401	37.1055	35.515	33.5152	34.1837	34.7596	35.5239	35.9964	34.2494	34.8836	33.0687	33.8653	32.4181	34.6537	36.1091	35.4408	33.1771	33.7622	34.2916	33.9904	34.1394	32.5014	35.6198	32.7389	31.0854	35.144	34.5135	34.0886	34.9985	32.9147	35.7582	33.5916	34.1064	33.0824	32.8916	32.0275	34.7696	35.0793	32.2397	31.1648	32.0595	32.7044	33.7338	34.3672	34.8799	33.3635	33.6775	33.6678	33.6025
250	35.6678	34.1057	33.8283	33.958	34.3535	34.1198	33.5241	33.544	35.2216	33.7893	35.0396	33.8076	34.2117	35.4447	34.3121	35.1123	34.3221	33.1205	34.4879	32.9617	33.6754	34.0534	34.6188	34.0123	33.1934	34.1589	32.269	34.2259	33.4594	32.5715	33.0217	35.1137	32.5388	32.7572	33.6572	33.8499	33.4599	33.5509	33.1392	32.1256	33.4088	33.6889	33.7948	32.5177	31.8584	32.9789	32.528	32.5941	32.6771
251	30.4608	31.0267	30.2332	30.8917	30.9707	31.9317	33.5644	31.4671	33.1179	32.4294	31.6751	32.3583	32.5186	32.2316	31.598	31.364	32.2122	32.7689	32.2893	32.3362	32.3077	32.9816	33.4599	33.5397	31.1986	32.8661	32.2779	31.7427	31.963	32.0671	32.7879	32.6671	31.9395	32.3378	32.0533	32.7864	32.1911	33.1376	30.3628	30.2658	33.2446	31.8655	31.84	31.006	30.7903	31.8367	32.6016	32.2274	33.6118
252	35.006	33.9695	33.678	33.0018	31.9078	32.3099	33.8696	34.2596	34.0479	33.2157	32.2056	33.3015	34.1235	34.1077	34.3824	34.1016	31.9944	35.399	34.5069	32.9631	31.5576	32.3312	33.1026	32.5443	32.5939	33.3375	32.6522	31.0284	33.0687	33.9947	31.364	33.2466	33.1508	32.3529	31.6361	32.5419	33.5618	31.2545	31.9802	31.4718	31.2488	32.441	31.09	31.7659	30.8394	32.4758	32.2045	32.3811	33.3348
253	34.7717	33.9648	33.9232	31.5787	33.8123	34.8396	33.8923	34.9027	34.1226	33.4607	34.0868	34.2347	33.8688	33.8857	32.5474	32.7422	34.1711	33.1419	35.0788	35.0092	32.8377	32.4581	33.5122	34.573	34.4696	34.3135	34.0734	32.3787	33.3757	30.6774	32.7085	31.6489	34.1671	33.9859	33.5094	33.6717	33.6898	32.3902	30.3812	33.4199	33.1152	32.8664	31.4525	31.5608	32.3241	33.256	31.8438	33.3678	33.2144
254	33.3051	32.6936	32.0376	32.9101	33.3165	32.0274	33.3063	33.9286	33.5907	33.6584	33.3944	33.6474	33.3325	33.2942	32.9085	32.7376	31.6582	35.3828	34.5654	33.7727	33.3619	32.6388	34.6718	33.0327	31.3085	33.1649	33.5402	33.1069	32.6841	32.742	32.3229	32.7026	33.1653	32.9863	33.0485	33.2822	33.9474	31.9849	31.8206	31.6027	31.4901	33.4976	32.4946	32.2612	30.8179	32.1307	31.4654	33.2726	33.2607
255	33.7058	34.3086	33.1868	31.4811	31.7914	30.7119	28.2935	32.6657	31.5292	30.1677	32.2788	31.3752	32.1225	34.1049	32.8731	33.226	32.2984	32.9164	32.3509	32.9735	33.2769	34.5192	34.0413	32.4169	30.7473	33.1847	32.0597	31.789	31.3411	31.3756	30.0447	32.8073	32.4284	30.7895	33.5528	33.5932	31.4014	32.85	29.1099	27.761	30.0858	28.8518	30.3484	30.2803	28.3282	29.4225	32.8721	30.6763	32.5073
256	39.2511	38.2038	36.4446	33.8017	34.3814	34.446	33.1055	35.4413	33.5899	34.2628	33.7707	34.377	34.3431	35.2596	36.0532	35.6493	33.7947	34.9244	35.4069	35.3844	35.3283	33.6304	35.4776	32.919	33.8916	34.2191	35.1009	33.0387	33.5625	34.4634	33.6393	33.2709	34.3396	34.2891	32.8559	32.998	32.8784	32.137	31.9733	31.2446	33.1364	33.1006	33.5992	31.6542	32.2717	33.7887	33.8443	34.8379	33.2971
257	34.1797	35.6084	34.5216	33.67	34.2276	34.1291	34.2413	31.9043	33.1334	34.4635	33.1899	34.1512	36.231	32.8406	33.0896	34.0254	33.4841	34.3951	33.0593	33.2999	31.9491	33.6832	34.9197	32.9208	34.0246	33.7087	31.4077	32.4801	32.7816	32.9672	33.5998	32.8892	33.0905	34.444	34.1523	33.3862	33.7681	32.6253	33.1306	32.459	32.656	33.1225	32.0267	31.5897	34.0369	32.8367	32.6687	33.2177	34.2998
258	31.1996	32.8624	33.1328	33.5775	33.5937	30.8291	33.0769	32.3462	34.1356	32.0731	33.4439	32.6214	32.4282	34.1194	34.8446	33.1749	33.7361	32.886	33.3822	33.4022	32.8378	32.2615	32.1843	33.8978	32.1289	33.0363	33.9448	32.5153	32.2411	31.5721	33.0612	32.4912	33.5707	32.7323	32.6884	33.3622	34.7946	32.2162	32.367	29.5261	31.5768	32.0704	31.595	31.0379	31.722	32.5057	31.8863	33.8401	32.5563
259	34.482	33.1418	31.5669	32.0976	32.9688	32.1136	32.0361	32.2619	31.6942	33.001	32.523	35.3522	34.5931	33.3217	33.7941	33.6723	32.1631	33.0218	31.3897	30.8687	32.1809	32.1479	34.092	34.1667	32.9613	34.4331	31.4558	30.6673	32.5882	31.2641	32.2176	31.54	33.2848	32.3508	32.9166	31.5735	34.0767	31.3451	31.2589	30.7899	34.088	31.9657	31.1971	31.1245	30.6106	33.4536	32.8166	33.5657	31.9999
260	34.0222	33.9274	32.3736	34.9555	32.1545	34.0651	35.4318	35.4427	32.6431	36.1064	33.8207	34.3256	36.0785	33.0239	34.0179	33.4535	31.917	34.113	34.6852	33.8813	33.2938	34.3579	33.5239	33.8276	34.2583	32.8833	33.8319	31.4539	31.8182	30.6944	30.6659	32.2648	32.3004	33.765	31.7249	35.8103	32.392	31.3921	33.396	31.6524	33.9017	32.5553	30.563	33.6004	33.7737	32.7841	35.6027	32.6667	33.9574
261	32.9546	34.6291	33.6436	33.5253	34.2817	35.4209	34.1875	35.0867	33.6861	34.8194	34.4938	34.8484	31.9976	33.8239	33.1491	31.7134	32.4648	34.5067	32.3133	31.7019	31.0875	32.6479	33.7632	32.8519	32.9138	33.6119	33.6877	32.4947	34.2353	33.4511	33.36	33.3988	33.5832	33.0187	31.9432	33.0471	32.7583	32.505	31.4056	30.6063	31.5211	32.7297	31.9337	31.9943	31.5269	31.9472	31.6294	32.3322	33.4638
262	32.5371	31.8695	30.5406	31.8848	33.4729	32.8259	32.128	31.8895	32.9062	33.7754	34.7092	31.8628	31.9282	34.2293	32.6863	33.6727	32.2848	33.2552	33.5841	33.488	33.2563	33.0207	33.1234	33.4685	31.6846	32.9937	32.2389	31.9593	31.1352	31.2308	31.1515	31.8619	33.8333	31.5361	31.4091	32.6436	34.2572	32.996	32.0876	31.0496	32.4251	30.2219	32.0521	32.0095	31.7337	31.738	33.3324	31.1893	31.1226
263	33.1211	32.5261	34.5305	33.8536	33.7396	35.0245	37.2502	34.3782	33.6063	35.7616	32.8883	33.5003	36.9533	36.0047	36.5305	34.2918	34.6717	36.3555	36.2234	35.692	36.1421	35.0633	37.8603	36.1058	33.1285	35.3132	33.5259	33.6502	34.9385	32.8503	34.9431	33.9975	34.088	34.2238	34.83	34.1332	35.7899	33.1524	31.2524	33.5958	32.7485	32.6095	34.4121	31.6204	32.4924	32.5087	34.1547	36.2874	34.6634
264	32.089	31.545	30.6804	31.3604	31.4915	29.6808	30.9008	30.5904	29.9897	30.6116	30.2577	33.6565	32.0937	31.8853	32.5123	33.0553	32.5417	32.8608	32.6004	32.565	32.5686	32.6123	31.8895	32.6151	30.9676	31.5407	30.9308	30.4978	30.9022	31.0809	31.4797	32.5639	33.0777	31.9349	32.8707	32.9288	32.245	31.871	31.2377	30.331	31.5732	30.3917	30.6182	30.528	30.6328	30.7682	30.7595	31.3215	32.279
265	31.3279	33.0799	32.4485	32.5425	33.3457	31.9781	32.3169	32.5935	30.8731	32.3899	28.301	30.3901	33.1128	31.6571	31.1816	32.4407	32.0304	32.1013	30.4723	31.1658	30.2303	30.9825	32.2482	30.2209	31.463	30.2041	31.2907	30.2149	31.3004	30.7201	32.1801	30.4013	31.595	32.818	31.2024	32.0924	33.0443	31.7801	29.6819	30.607	32.1213	32.357	30.8457	33.6242	30.7274	30.5309	32.7753	32.6006	30.0019
266	32.7203	32.8889	32.5855	32.9673	31.0667	31.618	32.1729	31.3122	31.3598	33.1077	32.1731	31.3993	32.3943	32.4494	32.0789	31.7381	32.2819	34.9131	32.6992	33.8558	31.6086	32.4383	33.5926	31.7959	31.5433	31.6588	31.1615	32.101	30.8716	30.5765	31.8067	33.9955	31.7805	31.2043	32.0364	33.3574	31.6806	31.4708	32.3383	31.801	33.6086	31.68	33.672	32.4844	32.0069	33.1504	31.6673	32.1572	31.6275
267	30.7373	31.8724	31.9755	32.5208	30.4748	32.123	29.9997	30.9913	30.0754	30.9917	29.9426	31.8052	30.5071	32.3072	32.5596	32.0226	32.1334	32.623	31.5347	30.1571	29.4527	29.5234	31.6931	30.8593	30.9681	31.4791	30.931	30.9104	30.0381	31.0843	31.1443	31.3179	32.19	31.9877	31.8148	31.2624	32.0483	31.9706	31.9008	31.214	30.2138	30.8351	30.3702	30.448	31.8364	31.5066	31.2103	32.8111	33.8675
268	34.0561	35.6922	34.556	32.8122	33.9083	34.7104	35.2934	34.4766	33.6231	35.159	33.4615	34.191	34.8055	34.1639	35.1754	33.4688	34.4289	34.6018	33.4847	33.7137	34.22	33.5088	33.5858	32.4044	33.0338	34.814	32.4759	32.9988	32.9291	32.9463	33.6069	31.9508	34.6656	33.2421	32.617	33.9864	33.6947	32.7772	33.3846	32.8978	32.4693	32.2366	33.1412	33.2566	32.5562	32.7627	33.0515	34.8199	34.0024
269	33.5956	33.3236	33.4344	34.1949	34.883	34.8234	34.31	33.676	34.0073	32.6753	34.1421	34.8232	32.9619	33.6134	35.0188	35.025	34.6138	35.8393	35.6562	34.1809	33.9047	33.2985	34.5217	35.4046	33.3362	32.8287	32.9971	33.4488	33.3219	33.1229	34.3832	34.8716	36.3174	36.619	34.1863	32.8709	34.0648	34.3717	33.6931	33.4245	35.0733	35.3052	31.7516	33.0601	33.0093	33.5012	34.6754	35.021	34.7004
270	30.2041	31.7455	31.7011	30.805	32.0613	31.9728	33.6388	31.1522	32.303	34.2866	32.2497	34.3639	32.9452	35.0298	34.7015	34.6747	34.2507	33.132	34.641	34.8939	33.1665	34.2737	34.5398	33.8229	33.0213	33.0218	33.3669	32.6834	31.9741	30.4534	32.4552	33.7646	34.5906	33.7337	32.5072	33.2032	32.282	32.4051	31.3446	31.856	32.7192	32.9872	34.0892	33.5012	31.726	32.0268	32.7445	31.1813	31.419
271	36.3576	33.7052	35.3483	35.4658	35.6991	34.0491	33.8917	34.1833	32.8202	35.8073	35.0954	35.515	34.2309	35.1139	35.1492	35.4372	33.5489	35.9496	34.9492	33.6114	33.8357	32.5973	34.4347	34.257	34.3078	33.9579	33.1714	33.3489	31.1521	29.3529	31.8265	32.6945	33.1854	33.1618	32.7991	34.1248	33.372	32.2579	32.2189	31.2868	31.0767	31.9953	31.0783	32.0683	33.4798	33.4803	33.2916	33.9653	34.3872
272	34.1412	33.6282	34.0517	33.3324	32.9039	32.51	34.6381	35.1142	35.4446	37.1758	36.4321	35.4304	33.8295	36.8674	36.1656	32.2801	33.7762	34.3489	33.875	34.6514	33.5532	34.193	33.3401	34.1302	33.5743	35.4041	34.0232	34.1939	33.2231	34.1789	34.8557	33.6494	33.989	32.3503	32.2991	33.3858	34.3063	33.0114	30.9153	32.0742	32.2231	31.4428	29.1321	31.2886	33.1884	34.7164	34.2967	33.7956	32.6542
273	35.3372	34.7599	33.2212	32.9103	32.4169	32.9386	33.0467	33.1773	31.77	32.9896	32.2078	32.8355	31.1105	31.6418	31.8156	31.7686	32.433	31.695	32.4178	32.4885	32.7214	32.3295	33.335	35.3017	32.4388	33.2784	32.5281	32.79	32.5702	31.7323	32.7391	32.272	34.4138	33.8521	33.179	33.4386	33.1824	31.079	32.0019	31.5693	32.214	31.4672	31.7764	30.9659	32.3278	31.0323	31.6336	31.9485	33.3886
274	31.4514	34.5891	33.8346	32.8567	33.189	33.3897	34.7794	33.4205	32.8137	32.7201	32.6984	33.6292	31.5258	33.029	34.0132	33.9461	34.0308	34.0632	31.7941	31.9529	32.3431	33.3994	33.615	32.3672	31.5964	33.869	34.3141	33.2136	32.8119	31.8897	32.0812	32.7812	32.2288	32.0274	32.5061	31.2965	32.5597	31.261	31.2373	30.7124	32.3091	30.9808	32.4921	32.3918	32.2708	32.252	31.4741	32.846	31.5791
275	32.137	33.5281	33.7222	32.8723	35.0899	33.3602	34.481	33.8666	32.8106	31.6561	33.2416	35.3107	32.7659	34.5889	33.6938	34.7836	33.4011	33.5071	34.3699	33.6515	35.528	35.0391	34.533	32.8811	32.857	33.4088	31.835	31.8293	31.6893	31.7961	32.3819	33.1386	32.1244	33.4226	33.1348	32.4934	33.8101	31.5803	32.1327	30.3094	32.3035	32.5076	32.8531	31.8683	32.0399	32.1319	30.8578	33.3719	32.3106
276	32.2523	32.7068	32.8358	32.8448	31.5076	32.5975	31.9829	33.2028	33.1242	34.1258	32.7582	32.9457	31.72	32.4564	33.7471	31.6329	33.7563	33.6577	34.1415	33.307	32.9505	31.0924	34.0606	32.7969	31.3702	33.6013	32.9699	33.0125	33.0584	33.2904	32.9752	31.278	33.5882	34.1645	33.5291	34.0932	33.5122	32.1949	30.8473	31.3716	32.0509	33.7594	32.3017	33.175	32.285	32.2715	32.8794	32.8939	33.5087
277	33.2789	33.4915	33.7644	33.3164	32.407	33.9831	34.1608	34.5877	34.3532	34.7933	34.9185	33.4673	33.3138	34.3806	34.7707	34.6109	33.1466	36.0382	34.4366	34.4855	33.1134	35.7706	33.3839	33.7017	33.7002	32.0067	33.248	31.2197	32.3071	32.9815	34.3326	33.5511	33.1746	33.1709	31.8503	33.5143	32.5327	33.0234	31.8669	31.102	34.1108	30.8053	30.8091	33.7157	33.2238	32.6461	32.624	34.3323	33.6972
278	34.4505	34.6385	33.9238	34.9989	34.5088	33.5701	33.7942	36.6386	35.4966	33.6089	33.2449	34.8115	34.1683	34.8365	35.6332	33.5738	33.0338	34.8653	34.1349	35.9418	34.3617	35.7273	34.6395	34.4114	33.4711	34.8591	32.8159	33.7154	33.3601	33.8783	32.2732	34.6375	33.9695	33.5547	32.7394	33.83	33.3492	33.5736	32.5235	32.9176	33.8167	33.4791	31.582	33.8283	31.4403	34.3382	33.4332	34.6172	34.3623
279	31.3197	30.5489	31.8191	32.4642	32.9323	32.1552	32.1298	32.4909	31.8145	33.146	33.3927	33.421	33.0956	32.22	33.5649	31.8155	31.9848	32.7535	32.3828	33.2625	33.6676	33.0785	33.9545	34.6263	32.2719	32.6143	31.7272	30.5771	31.9878	31.314	32.5796	33.0789	34.0473	32.5511	33.2222	31.6797	32.6413	31.1588	30.8787	30.243	32.1507	30.586	31.5021	30.7747	32.0642	31.443	32.4549	31.7704	31.8228
280	33.9927	34.2412	34.1529	32.6425	32.3586	33.3711	34.0598	32.6985	32.9683	33.9946	33.9864	35.5009	35.6859	36.8054	36.2335	36.1763	35.4285	35.0407	33.8849	33.1989	34.5868	34.6762	35.2295	33.4742	32.6793	34.6802	32.8379	32.8831	32.7387	32.6263	32.4861	33.6281	35.4741	33.9775	34.2779	34.4299	33.5296	33.5378	32.5696	33.1945	33.5768	33.6148	32.6052	32.1938	34.0328	33.7744	32.754	33.599	34.1457
281	34.4407	36.6591	36.1277	34.0103	34.9987	35.1434	35.6778	34.4627	34.8868	33.5455	32.5557	33.8883	35.5416	34.4611	33.296	33.6354	33.8108	35.0936	34.2391	33.7273	33.3932	33.4261	35.7202	34.7119	33.0631	35.1073	33.4753	33.7027	34.504	33.2418	35.0266	33.1565	33.9024	34.4298	32.5673	34.0647	34.2524	32.1891	32.2156	32.9268	33.2457	33.0203	33.2287	32.6734	33.9237	33.3692	33.9846	33.9614	35.1615
282	32.8721	34.4689	34.2902	34.6485	34.9004	32.9562	33.7264	32.5697	32.4923	35.4946	32.2571	34.6406	31.9448	34.0399	33.186	32.2414	32.9326	34.7439	35.6559	35.0172	35.2041	32.7825	35.2108	32.7471	32.7947	34.7227	32.6935	32.8263	32.9646	34.4646	33.0864	33.7778	32.6435	31.8491	33.7646	34.0301	33.9665	32.0615	32.4951	31.8086	34.2077	33.272	31.9063	32.5539	32.2927	34.2911	32.8982	34.2669	34.1063
283	31.1485	31.7464	32.683	31.0432	31.446	30.0024	30.1064	30.5174	30.5356	30.6859	32.384	32.4064	31.8147	31.1984	32.4657	32.9563	31.8272	32.8169	32.8763	31.6296	31.1461	29.8781	31.4552	31.2839	29.8275	31.4947	30.0654	29.5445	29.2841	31.1069	30.2826	31.0397	32.3957	31.0674	30.2147	31.3781	31.5431	32.2048	30.6189	30.032	31.8494	31.6033	32.37	32.4324	31.0102	30.6279	30.1711	31.7769	30.1741
284	32.7044	31.4213	31.3362	31.1696	32.1132	32.6449	32.3682	32.2249	32.4806	31.6927	31.5452	30.3685	33.877	33.1247	32.6783	31.0328	33.4067	34.0396	32.4714	33.5668	32.8921	32.0156	31.9695	32.5591	31.5982	31.8374	30.9403	30.3974	30.9486	32.4685	31.3249	31.9728	33.4707	32.0705	31.4363	32.6937	31.867	30.5218	30.9327	30.9399	32.6127	31.6823	31.0236	29.4023	29.3566	31.424	33.6455	31.5172	32.907
285	33.2149	33.1114	32.9542	34.0525	34.0376	34.6937	33.6305	32.782	33.9684	33.2959	32.3666	33.8966	33.4262	34.8453	33.6527	34.3803	33.767	34.9399	34.8417	33.1053	34.9768	34.5927	36.0293	34.4335	32.8071	33.267	31.4093	32.9628	31.866	32.2813	33.3754	32.3893	34.3567	33.1042	33.1374	33.1641	33.1747	30.2128	32.1364	29.5747	30.8088	33.1341	31.7996	31.9602	31.1832	33.1619	34.1664	34.851	35.2778
286	31.789	34.3166	34.2214	34.4067	34.5821	33.4496	32.6644	32.668	34.1324	32.1802	32.4174	34.535	33.3656	32.8081	33.84	34.1747	34.2845	34.2279	32.3468	32.7893	34.546	34.1106	34.4175	32.0965	32.8255	33.9674	32.5184	32.5282	33.4516	34.2736	31.1708	32.5005	32.7185	31.6219	31.6205	32.4224	31.9571	30.9468	32.3933	31.4661	30.812	31.6725	31.3311	31.2219	31.7313	32.1334	33.1595	33.4793	34.3156
287	31.5906	32.1822	32.5986	32.8282	34.0242	31.4156	32.8541	33.9501	32.9063	34.4175	31.5647	32.7458	33.1833	33.937	33.3732	32.9054	32.4612	33.9524	33.7273	34.1858	33.4648	30.7409	33.4901	33.7049	31.4652	33.8652	32.7934	32.3298	33.8234	33.3487	32.4592	31.7194	33.9089	32.5258	33.5064	31.406	32.9686	32.5887	31.4176	31.9547	32.7237	32.4995	32.532	31.4943	33.259	31.0475	33.9431	33.9796	32.2292
288	31.9805	32.4067	30.0942	30.8771	29.8796	30.3589	31.1062	31.1703	30.4404	31.9401	30.2029	32.0849	30.1563	31.1618	30.1276	30.3088	29.9878	31.642	29.8447	30.9059	30.8059	29.3371	30.1675	30.3838	30.3265	30.364	32.1488	30.824	29.3076	31.7123	30.7005	29.754	31.0865	30.1243	30.9248	30.7916	31.291	31.4442	31.4274	31.1906	30.3132	32.7892	31.08	31.8485	31.1048	32.0395	32.3185	31.8216	31.1932
289	27.1295	28.4688	31.2905	29.5618	31.0418	30.8093	30.7519	30.3406	29.7152	32.9144	30.5483	32.4455	30.1208	30.9861	30.734	31.3443	32.8354	34.6457	31.7219	29.949	31.6737	32.141	31.3976	32.0642	31.1016	29.8519	30.9864	29.0449	32.205	32.7069	31.6253	31.5315	31.8529	30.2009	31.5613	31.2302	31.8924	29.5084	29.9672	28.8273	31.3676	30.1879	30.9367	29.1774	29.9743	29.7538	29.6366	30.9251	30.2132
290	27.1638	30.1476	31.2949	30.1869	29.2242	30.1123	31.3349	29.9281	32.2206	30.5908	29.9797	31.9528	30.0359	30.8093	32.7211	32.1927	29.0947	32.7613	30.3632	30.7733	31.7074	31.7526	31.5293	31.0934	29.6149	31.6748	31.6581	30.6954	30.0694	29.9652	30.4598	32.7343	30.9663	29.6042	31.9654	30.7062	30.4355	32.5843	31.6653	29.4767	29.454	30.9649	30.1552	30.0122	31.5297	30.5325	31.3727	30.8274	30.9633
291	31.7482	32.9363	32.042	32.1542	30.4364	29.3238	32.8334	31.0823	28.4308	29.0036	31.2999	29.1873	29.1517	30.6168	30.6634	32.5227	33.5504	32.7746	31.9956	29.9684	31.5261	29.6292	34.3163	31.3493	29.0587	30.495	28.3079	30.2628	28.1542	28.5454	30.2371	29.3848	32.0105	31.1728	28.9996	31.5017	31.7943	29.8161	27.3504	29.817	30.2331	29.8231	27.8328	27.9226	29.0751	30.1075	27.6075	30.8343	30.3293
292	33.4419	32.2648	34.7591	32.9278	32.8016	31.9809	33.0034	31.0467	33.3806	31.13	30.3344	31.4174	29.3662	30.5111	31.6064	30.4543	32.8759	30.887	30.924	29.7674	31.5242	32.8482	33.4207	33.0838	31.5032	34.7758	32.4217	29.0506	30.7168	32.3838	30.8286	31.3787	32.5483	33.0191	32.0733	34.0333	31.2367	29.6325	29.9809	30.3466	31.4028	32.5128	29.8291	32.0823	31.9722	32.2456	33.0126	31.7084	31.1858
293	27.8751	30.9284	28.5966	28.1028	28.5774	31.4985	30.1538	30.8108	28.1018	30.2684	31.3276	30.0987	31.0897	29.0827	29.4895	31.2227	30.092	32.6371	31.3342	32.4553	31.331	29.4647	31.5425	30.7847	29.7261	28.794	30.8704	28.9522	31.5587	30.0504	32.4211	32.5297	32.1108	30.252	29.5965	29.3222	30.5836	30.9981	29.2228	29.1145	31.3181	32.2757	30.2974	29.5952	30.6262	30.4826	29.3622	29.7019	30.3249
294	29.1549	31.2719	29.8834	31.5361	30.619	30.2759	31.1325	28.5558	32.0887	31.7283	31.1043	30.5731	29.1065	31.4272	32.0073	30.8847	31.6341	32.3364	31.7592	31.7611	32.3399	32.1397	34.4744	31.1781	29.775	30.878	31.0306	30.0377	29.9377	28.7634	29.7985	32.5163	31.7592	32.4105	29.3107	30.8405	30.7674	29.8178	30.0927	29.1539	28.6324	30.2818	30.2515	31.3075	31.8471	30.8877	30.8176	30.953	30.9843
295	32.1222	33.3828	31.1855	33.0353	31.7825	32.9459	31.3811	30.7341	29.9893	30.1967	30.9516	32.299	31.0955	30.9028	30.8921	32.8664	30.8538	33.305	32.1029	31.8222	32.5468	33.0326	32.4895	29.3698	30.0936	31.3656	31.8088	30.1968	29.0662	28.9301	30.8233	31.7453	31.5208	31.7509	30.7632	29.554	30.0349	30.0993	31.1665	30.8319	31.4945	32.1333	30.3468	31.7367	31.8957	32.4148	31.9231	32.5633	32.6656
296	32.698	34.502	33.8365	32.6367	31.2364	33.4487	32.66	34.2668	32.7643	32.3255	32.2113	32.9879	34.0149	32.6605	34.4741	33.8888	33.2442	35.4014	32.4681	31.7205	33.7335	33.7106	33.5804	33.9632	33.205	32.2174	33.3601	34.1747	31.7833	33.4005	31.9511	34.3579	31.5561	32.8058	30.7114	31.7158	31.86	31.5639	32.8454	29.8559	32.646	33.1866	32.2178	32.1712	31.1243	32.5381	33.0171	31.9928	33.5019
297	31.7642	32.7426	33.5834	33.8132	31.6107	31.5792	33.5637	31.0841	33.383	31.3303	30.7237	33.2148	32.4844	31.2381	31.2162	30.6736	30.1009	34.2597	34.2172	32.4885	32.634	32.3225	31.7086	32.3202	31.6045	32.3478	31.8164	31.8977	31.7754	32.0882	33.0184	32.1365	31.9064	31.4596	32.1471	31.8429	32.106	30.7674	31.0864	30.5817	31.8332	31.6253	32.6777	32.0183	31.9142	32.8362	31.794	32.2198	32.8083
298	32.3113	33.9986	31.2019	32.6259	34.4051	34.6333	34.5612	33.7977	34.5166	33.6978	30.385	34.2029	32.5878	33.0472	32.4305	33.1909	33.2165	33.9062	32.5626	34.632	33.7027	32.346	33.9438	30.9269	33.2099	34.6673	31.5822	31.6024	31.4571	32.7853	33.6462	31.2607	33.9294	31.3293	32.5567	31.5203	33.2988	34.0048	32.0653	30.2473	32.0506	30.7195	31.0122	32.5011	31.1861	30.7297	32.3203	33.8666	33.6343
299	31.4822	31.8087	33.8889	34.6104	34.7828	33.9509	33.1405	31.2074	32.5931	34.0565	33.7855	35.0072	34.4931	33.6987	37.7346	33.3705	32.6492	35.0368	31.6056	32.4514	31.7354	30.155	31.3962	32.2735	32.2161	34.2707	32.4917	30.8132	35.2169	31.0688	32.4562	33.436	34.0905	32.1665	34.5327	32.2529	31.8548	31.6327	29.6355	31.1831	30.8273	33.0345	31.1232	32.7943	32.5246	31.5354	31.6187	34.2531	32.1857
300	31.3956	33.9885	32.3137	32.0071	32.3211	32.3889	33.5317	33.4133	34.0368	33.2651	32.229	34.3988	33.5671	32.514	33.4535	33.447	31.9452	34.0949	34.4206	33.5337	33.2378	33.4744	33.5757	32.3063	32.1604	33.1714	33.6629	32.5281	32.3756	32.4913	33.3944	32.2747	31.924	32.0456	32.8788	32.1355	32.115	31.8312	30.142	30.2765	32.0859	31.9178	30.8784	32.3162	32.586	31.884	32.961	30.9689	32.601
301	31.3891	32.1143	34.7838	31.8717	32.656	33.5659	32.5734	32.8969	33.8836	36.3208	31.9282	33.5857	32.5062	35.4764	34.239	32.9356	34.492	33.3109	32.1334	34.4051	34.5439	34.8327	34.0962	33.7412	33.1371	32.3597	32.171	31.156	33.1761	31.4768	32.9496	35.0682	32.8361	32.5894	33.5301	33.6867	34.0665	32.8174	31.6519	32.7007	33.3481	33.1766	34.0822	32.7822	31.5055	34.6901	36.449	34.7816	34.9475
302	31.0983	35.6555	33.2408	35.1467	33.7761	34.1101	33.7955	33.9765	34.014	35.7628	35.6152	35.6777	34.0212	34.2193	32.8981	33.3144	34.9289	35.8	34.8398	33.3693	33.9882	32.1694	33.8918	33.0249	32.8932	33.5439	31.8637	31.1548	30.9949	31.7947	31.9834	32.7376	34.8902	33.3926	34.9526	33.5046	32.948	33.6406	32.0532	32.0945	32.353	33.7053	32.6836	33.2436	30.7508	31.6331	32.667	33.592	32.9522
303	34.5847	37.6728	36.1576	35.8731	35.11	36.3673	36.536	36.6593	35.4701	36.4175	34.548	35.4702	36.3055	38.0794	37.5928	37.5576	36.352	36.7089	36.303	36.2185	35.207	35.3872	36.0931	34.9188	35.2413	35.2422	35.8126	34.4918	36.0277	35.1888	36.2924	35.2002	35.7259	35.2527	33.6391	34.8723	34.8414	34.9237	32.8893	34.4048	33.8514	33.34	34.863	32.3291	33.4752	34.0202	32.9945	34.0895	33.6343
304	33.7262	33.4533	36.8522	35.0024	33.4107	34.5431	32.454	32.7363	35.4713	34.0499	33.8484	35.5263	33.5166	33.2907	33.8405	33.8186	35.4319	35.3544	35.8665	33.4655	32.0193	33.6988	36.3235	35.8593	34.1973	36.1941	34.9821	35.5372	33.9396	33.8236	33.8484	33.3297	34.9875	35.2154	32.9052	35.5466	34.3354	33.9836	31.1376	31.0393	33.0898	33.9491	33.0674	32.6903	32.4139	33.9318	33.717	34.6114	33.6244
305	33.9719	33.4698	32.1443	30.2226	32.6294	33.3039	32.4069	35.1914	32.1673	33.2432	32.4901	35.5276	31.7954	33.3848	33.1859	34.3673	34.2076	31.4648	33.0249	33.3919	32.144	30.4592	33.8714	32.2841	32.5556	33.2853	32.0843	31.8301	33.6265	33.8141	32.1209	32.4428	31.9696	31.6549	34.9729	32.1611	31.3862	33.7722	32.3458	32.7897	32.3091	31.4616	32.5738	32.2864	31.9113	32.5838	32.8708	33.4719	32.4692
306	34.9486	32.503	32.3687	34.328	33.2429	32.9209	32.3157	32.1432	32.042	32.415	31.8824	31.9836	32.5235	32.6341	33.3493	32.4815	32.0596	32.2331	31.7182	32.8456	33.1021	31.2329	35.3229	31.7188	32.7153	32.5997	32.5128	33.0575	33.0616	31.0063	31.5831	30.6462	32.7552	32.8402	34.0684	30.7572	34.3053	30.1174	33.0052	30.5773	31.3735	31.6449	30.3184	31.7355	32.2359	33.967	32.4681	32.9882	30.8836
307	31.8898	32.0409	32.6837	30.3451	31.2616	31.0097	33.0158	33.1468	31.4359	31.7125	32.5858	32.7822	32.6158	32.4567	31.4557	31.8224	31.4685	32.4041	32.1451	30.9215	32.2862	31.8408	31.6374	33.3001	31.7539	32.0234	31.8901	31.6446	30.6435	32.2929	30.9621	32.9186	31.3569	31.9717	30.9009	30.7723	32.1627	30.929	32.4457	31.2239	30.9881	31.2284	31.5545	31.8465	30.2826	31.4828	31.0844	31.3835	31.3351
308	34.7106	33.2827	34.9195	32.6258	33.7147	33.3027	33.5555	33.285	32.9863	34.3248	31.6948	32.2116	32.7331	33.9585	32.7127	34.8865	33.9114	34.1552	33.4293	33.3409	33.2117	31.9913	33.4102	33.0805	33.4216	33.0322	32.3958	32.6932	33.6522	32.1618	33.8982	34.3245	32.6219	32.3852	31.9736	32.7265	34.8725	32.2834	31.3979	31.1764	34.3747	31.6624	30.8124	31.331	32.0451	33.3714	32.8643	33.1611	33.6698
309	37.0601	35.321	34.3107	34.0938	32.3062	31.9189	32.9578	36.5126	34.8066	33.7811	34.7923	32.3006	32.7314	32.9122	33.6058	32.7992	34.9333	35.2715	32.135	31.4469	32.8617	32.4839	34.3969	32.5383	33.3611	35.5238	34.0522	33.7245	31.8129	32.2677	34.2145	33.8309	34.089	32.3187	33.2744	34.4717	35.6684	34.5098	33.6068	32.789	35.0362	33.2093	33.246	33.5094	34.504	32.9404	32.0892	32.4601	34.3046
310	32.9725	34.2114	31.9496	31.8532	30.1802	32.4634	30.8886	29.762	31.4741	32.769	31.8372	32.4613	32.8937	31.5696	31.3594	33.2113	30.9598	31.7301	32.3231	32.9863	32.9336	34.4764	34.9891	32.5822	31.2377	33.203	31.9873	29.901	30.9427	31.8331	31.4978	31.8298	32.2082	31.4882	30.6013	31.9397	33.9261	32.6021	31.8966	30.0289	31.6313	30.4424	30.5105	32.2874	32.3128	32.7931	30.2354	33.1306	32.6746
311	33.2356	32.9155	33.6241	31.9608	30.59	30.9665	28.9894	29.8184	30.6192	31.1966	30.7875	33.2043	31.35	32.5238	31.6843	32.3286	32.208	32.6213	32.5267	33.7202	33.9414	32.7354	32.5968	33.0973	31.5985	32.9498	31.5089	30.0155	30.1104	31.2754	31.793	31.2545	32.0509	30.3755	30.6176	32.329	32.4437	30.9042	31.4674	29.8537	31.7331	30.953	31.5192	30.5664	30.001	30.677	30.3504	32.7136	32.7672
312	30.8246	33.0234	31.0173	29.179	29.3404	29.7651	29.9827	32.0557	32.3508	32.1808	32.5927	33.9418	33.4033	32.9085	34.8436	32.6349	32.4793	33.823	33.4853	31.7539	31.9655	32.3587	32.5785	31.1526	32.1482	33.4355	29.0313	30.885	30.7073	31.8371	31.0524	31.7474	30.8752	32.1777	29.8844	31.2113	29.8416	32.0726	30.8129	29.7985	30.8701	30.5348	28.9027	28.6211	30.8937	31.8725	30.844	31.9453	31.822
313	34.7068	32.6553	33.6032	33.6708	33.0032	31.4479	34.3384	34.3966	32.4387	32.4307	31.3632	31.2122	31.4781	32.0736	33.3529	31.4883	32.1571	32.4247	32.6889	32.0671	31.8664	33.5391	32.9408	30.7158	33.1105	30.439	30.9375	30.882	32.5429	31.5887	31.4103	30.6438	31.8837	31.7229	31.0291	30.1538	31.6975	32.5639	30.7121	31.0884	31.2405	31.9185	31.3528	31.2959	31.9168	31.1777	33.0987	33.7942	33.5536
314	31.906	31.0519	33.3013	31.8684	29.909	32.5547	30.6415	32.4307	32.4323	33.9859	31.7967	34.3735	32.6925	33.0515	32.9771	33.769	32.937	33.03	31.8811	32.8698	33.7057	32.9008	34.2197	32.9457	32.773	33.3522	31.4546	32.6905	31.696	30.5969	30.8253	31.9346	32.9452	32.8424	32.9899	33.2102	31.4258	30.2635	30.8594	29.4998	32.8737	32.7193	31.2887	31.2174	31.0903	30.9746	30.6753	31.9687	32.2178
315	36.1531	34.4877	32.9595	33.1188	35.3829	33.7568	34.4823	35.3761	32.6033	33.1425	33.683	34.1997	34.0748	34.7364	35.7733	35.5615	34.2917	35.4316	35.2972	35.6726	34.389	35.2485	36.328	34.8471	34.1799	35.1792	33.0492	33.7413	34.4828	36.1265	33.6115	35.0041	35.7014	35.0176	33.7875	34.002	34.2971	33.8796	31.6304	31.4264	33.2422	32.9646	33.9024	33.3445	33.7306	35.0932	33.8011	33.7798	35.236
316	31.1673	29.6793	30	30.2087	32.1638	31.8117	30.1202	31.4262	30.5181	32.7127	31.3316	33.8633	30.6276	32.5711	34.2627	33.8952	30.5431	33.1272	31.5811	30.7789	30.6186	31.6106	32.9271	31.3622	30.6106	33.6492	29.3493	30.848	31.0323	32.9115	30.9306	31.5872	31.453	30.2363	31.6292	31.5394	34.6994	29.9433	29.5375	29.3311	30.1308	29.9615	29.4671	31.4569	30.6875	30.241	32.4207	32.5732	30.7611
317	31.5767	35.5546	34.577	33.81	34.1792	33.9771	34.2266	35.5282	34.2026	32.8456	35.0509	33.5251	32.8631	33.4548	35.4181	34.7774	35.3017	35.9298	33.1993	34.8402	34.6622	34.6666	35.4156	35.2897	32.2132	33.3879	32.7822	33.654	33.1345	31.8625	33.3039	33.085	34.679	35.4351	34.1035	33.3833	33.6056	33.3204	32.311	31.2962	32.7578	32.6126	33.3169	31.3092	32.1981	33.3123	34.4184	36.1761	34.0729
318	33.0909	34.1025	33.918	32.4005	32.4675	32.3926	33.5501	33.8036	34.1604	34.4187	34.0274	35.0373	33.3264	35.3557	33.9677	31.7594	33.8277	33.5827	35.2992	33.9646	34.0121	33.9323	36.2623	33.3368	33.6019	33.2617	34.0714	32.8473	33.4013	31.4579	34.676	34.049	34.2227	32.8406	32.1484	33.3289	35.054	33.0494	31.0227	30.5467	31.3256	30.5778	30.5607	31.611	30.8757	30.1903	31.0813	33.7835	33.6038
319	35.3351	34.3115	35.2217	35.8213	33.4904	34.4739	36.2434	35.8964	35.6597	35.5891	35.0606	35.4002	33.9546	36.8055	36.6891	36.4033	34.6495	35.881	35.657	35.1964	35.11	34.6999	35.6216	35.6821	34.0663	34.9851	32.4104	33.3519	32.6032	34.5139	33.5074	34.0782	34.5743	34.1136	32.1278	34.1489	34.719	34.5017	33.6584	31.071	32.2534	31.6211	34.1525	32.5639	32.6343	34.0058	33.31	33.4691	34.0377
320	31.5642	32.271	33.472	33.2736	33.1525	33.5831	31.3579	33.7922	33.4102	34.1614	32.2415	33.6309	33.5781	33.2874	33.5536	34.3319	33.5084	33.6335	33.9488	33.286	34.4028	34.984	34.3621	32.3201	34.1881	32.9582	33.271	32.9551	32.0733	32.4519	32.588	33.7711	33.9893	32.2857	33.4481	32.8294	32.5303	32.3862	32.0985	31.9672	32.5524	31.368	32	30.0273	32.6626	32.627	32.101	31.6532	33.809
321	38.8064	38.016	35.5449	32.0945	32.8253	35.1646	35.01	36.3176	33.5066	35.5986	35.5974	35.4845	35.0484	34.3703	34.0084	34.7227	33.5714	36.9899	37.3611	38.5328	36.7114	36.0681	38.6993	32.553	34.2148	33.647	33.9462	35.0781	34.2059	32.6239	32.1128	37.0017	35.0103	35.7016	35.7073	36.3046	36.4631	33.004	34.3044	31.3784	32.5346	33.0715	31.4188	34.684	34.3293	36.2743	32.4207	33.5671	32.6979
322	37.9728	38.2711	35.6612	37.9638	36.3683	37.1447	35.4973	37.332	37.6233	36.8963	36.2703	38.9492	35.4275	37.8391	35.9971	36.7038	34.5865	36.4184	37.8015	38.8407	34.0131	36.2706	37.4261	35.5109	33.5531	35.3464	34.6289	34.4875	33.7682	35.2312	33.5401	35.513	35.7928	36.9051	33.7889	34.2947	35.6421	35.162	34.7139	33.6251	32.6628	33.3523	35.6368	37.0778	34.2598	34.8743	35.84	35.1037	31.5691
323	34.9316	37.5383	34.8313	34.143	34.5336	34.7606	32.9312	33.932	33.9287	34.1255	34.5295	34.9484	33.6915	35.8443	34.0676	34.0528	33.455	35.0962	33.3159	33.3904	34.6401	33.634	34.3796	33.2805	33.1973	33.3281	32.9808	32.098	32.3266	33.0836	33.4598	32.7232	33.774	33.8386	32.8733	32.6817	32.8935	32.682	32.0589	31.6624	32.4907	32.4677	32.1857	32.2635	32.8726	31.0574	32.3819	32.8568	31.8549
324	32.5616	33.6968	33.7944	35.2031	33.759	34.7572	36.6756	38.535	36.1338	35.2361	35.5988	34.5454	37.23	34.9449	37.6502	35.1079	36.0899	37.472	36.5461	34.8648	32.9037	34.4256	36.5463	33.3564	35.7452	34.2404	34.8026	34.5984	34.2308	33.0377	34.1496	33.9337	36.3982	33.2448	35.5627	32.3947	33.5042	33.7376	31.3433	32.789	34.0686	34.9132	32.953	32.0367	33.4586	32.567	33.3598	35.5899	35.1637
325	34.6611	34.6818	33.8497	31.812	34.4982	32.5204	33.3946	33.9773	35.0115	33.7836	33.4336	32.5888	32.2129	33.6263	32.9749	31.6602	34.3677	34.2342	32.8353	33.1493	32.8524	35.0276	35.1188	32.7915	33.45	34.6712	33.3652	35.9409	32.0011	32.9842	33.733	30.9482	33.0762	33.2592	33.328	32.8772	34.1188	33.0291	31.3165	30.5944	33.4791	32.4187	31.9824	31.0116	31.9938	32.2209	33.0933	31.507	30.484
326	32.9615	32.343	30.6255	32.2288	33.3139	30.8927	34.3987	31.6425	33.8129	31.8102	32.6101	31.151	29.5564	34.0466	33.78	33.3337	32.7761	31.1372	32.599	34.0961	31.5106	32.8191	33.8143	32.2576	30.6562	31.4095	30.7391	30.6839	29.8182	30.0848	29.5324	33.3828	33.9588	32.6282	30.5407	31.6732	31.1541	31.4203	31.7888	30.1442	30.3304	31.789	31.5954	31.4774	31.7848	30.0332	30.9666	31.8295	31.3375
327	35.4702	33.6746	34.0677	35.1571	33.5245	33.9038	32.0983	34.5299	31.5668	35.382	33.6839	33.6542	34.0637	34.0404	31.5522	34.0091	31.8194	34.9035	34.7218	33.1456	31.896	34.9594	33.6278	34.4146	33.0774	31.2053	32.9058	33.0447	32.2564	33.0461	31.8004	34.8837	35.8501	32.4339	29.9182	33.7753	32.3263	33.2362	33.0713	31.4713	32.8764	31.8607	31.8655	30.888	31.3269	32.9617	30.467	32.6396	33.2234
328	28.5784	31.3599	31.4267	30.4621	32.5258	31.6087	29.6123	31.656	30.7974	30.8133	33.5586	30.8965	31.634	30.6145	31.6826	30.6278	31.8708	32.8488	31.3027	32.6326	31.5096	31.4995	32.3231	30.4849	32.0202	32.3778	32.6688	33.3499	32.3211	30.9666	30.9725	32.3945	31.8761	31.0255	31.2619	31.9581	32.234	31.5645	31.0447	32.2285	31.4945	30.4692	31.76	29.0894	31.2671	30.4916	32.3329	33.8582	31.6288
329	31.5405	33.8499	33.3957	33.681	33.3633	32.5738	33.9202	32.552	32.4356	33.3839	31.0887	32.4227	30.4894	31.6773	31.7299	31.7973	32.4001	33.4591	33.4046	33.0239	33.2092	31.2107	32.6524	32.2367	30.6468	31.8481	32.5202	31.5617	30.9938	31.4433	33.5088	30.8456	32.036	32.9335	33.4262	32.0944	33.2857	30.8368	31.1736	30.0576	31.1857	31.0675	30.7965	31.3843	31.8219	31.7886	32.5242	33.5041	31.2278
330	32.5746	32.6775	32.4162	31.9769	33.1013	31.7563	30.7005	30.2025	28.676	31.4612	30.745	33.1691	30.234	33.4779	32.5981	32.2979	34.2679	34.3121	33.2746	32.7591	32.4566	33.8556	33.012	30.1284	31.8979	32.0985	32.132	32.0676	31.2931	32.1216	33.6365	33.4285	33.2416	32.9988	34.7444	32.3165	31.9156	31.6386	29.1495	32.4231	31.977	31.2085	30.3218	30.6418	32.8879	31.7971	31.4148	32.2515	30.5705
331	32.1695	33.6614	34.7374	32.6621	33.963	32.9682	33.9946	33.9122	33.3483	33.7789	32.8622	34.5037	32.9155	31.5576	33.0649	32.3513	34.1451	33.2865	34.028	34.2711	32.8109	34.3781	33.6259	32.1762	33.2689	33.9278	33.1916	33.7502	33.7007	33.5822	32.587	31.8603	33.9933	33.0173	34.2403	34.1689	32.2549	33.8341	32.3346	31.6586	33.8327	33.561	33.2465	32.2405	31.7975	32.3314	32.0031	33.6129	32.4572
332	30.6536	31.812	29.0706	29.0659	29.6571	31.9422	31.4608	31.0053	33.0904	33.6611	31.9155	32.9866	30.5434	31.4825	32.2366	33.0781	31.5794	33.6931	33.9878	34.5129	30.6315	31.427	31.6203	28.923	31.3456	32.4361	31.715	29.683	32.0657	30.5627	31.1287	31.5902	30.6334	30.0674	32.0209	32.5085	32.8048	30.6048	29.289	29.5191	32.4667	31.4976	32.0073	32.1975	33.822	33.7112	33.7111	34.4554	31.7473
333	28.0926	31.4123	30.1344	31.7768	30.0167	31.307	31.1179	31.9477	32.6144	33.5716	31.7519	31.0393	31.3248	31.968	33.8082	32.6117	32.2396	32.5146	31.9731	31.1277	30.2102	31.9846	32.1054	31.6699	30.4904	30.7557	28.8504	28.3494	29.9641	29.6233	29.0907	30.2835	29.5791	30.2565	28.85	29.9989	32.0583	31.4387	31.1253	29.5081	29.2056	30.4083	30.9272	30.5479	31.0397	31.5043	32.3126	31.4272	32.1085
334	29.9168	31.7796	32.3611	34.3006	34.3517	31.6239	32.6441	33.2531	31.7078	33.3754	33.9783	34.3092	33.0447	33.8052	34.7496	32.2903	33.7612	32.6666	32.4079	32.4314	31.9892	33.2945	33.7541	33.9135	32.8459	34.9971	32.971	33.2647	31.997	31.7914	33.8961	32.6388	35.6582	33.351	32.4775	33.8019	32.5423	32.1828	32.2611	30.6172	32.6593	33.5156	34.0921	33.9834	30.8226	32.1001	33.0939	34.1248	33.8714
335	34.2793	34.9581	34.344	32.9766	35.4612	35.7094	36.0976	36.1633	33.5394	33.4206	34.7402	33.8334	33.0957	36.3254	33.6924	35.1043	35.2085	38.0325	36.6797	34.6869	32.7513	34.2695	34.1184	33.8493	34.2963	37.7869	34.9162	31.8413	33.6039	33.2541	32.6584	34.208	34.9461	32.1289	32.4976	34.4581	33.7906	32.6708	31.6307	32.1174	30.5659	31.2692	30.7752	33.9373	32.4369	34.883	33.0387	33.4212	34.3379
336	36.5522	35.5236	34.0975	34.2552	33.9473	34.474	33.3004	32.5738	34.5339	33.5	32.0876	34.7683	32.9341	34.9	34.0538	33.6627	33.2328	35.6266	34.8371	35.5266	35.3334	35.1329	35.8721	34.6324	33.8065	33.5212	32.7957	32.4762	33.1514	34.3439	32.538	33.6224	34.227	34.9673	33.2015	36.1488	36.5037	34.7685	31.5465	31.1633	32.2033	32.0134	32.7372	33.3429	33.4105	32.1977	33.613	32.9722	33.1264
337	31.8	33.9707	32.4372	32.77	32.9664	31.8129	32.7135	34.7659	31.6527	34.1748	32.1054	32.7936	32.0808	32.6314	32.8947	33.3554	32.8659	31.5412	33.1176	33.5812	32.8806	32.0954	32.6423	33.0013	32.4496	32.9257	32.0044	32.333	31.4186	32.7636	32.5515	33.203	32.6553	32.4053	32.7332	32.473	32.4032	33.4714	31.5003	31.9234	30.5319	31.3482	30.9475	31.3163	30.4492	32.2905	32.1033	31.1454	32.0479
338	35.5678	34.392	35.3482	32.5371	34.176	32.1448	35.1076	35.0565	32.5816	34.0379	33.596	34.1331	34.2466	34.9946	33.9746	33.928	32.7471	32.9076	32.8275	35.7186	34.8302	35.0648	34.3877	33.9093	33.4242	33.3586	32.754	34.1751	34.022	33.182	33.8891	35.6007	33.291	32.9717	33.2402	33.5828	34.5253	32.8936	31.8841	33.31	32.4887	33.9623	33.7847	32.919	32.0897	33.7263	32.4236	33.0359	32.8374
339	33.9819	34.6362	32.0683	32.9572	34.1746	33.4169	33.8809	32.7514	32.5398	33.3218	33.0084	31.6452	31.8271	32.1482	34.0165	33.1516	30.8187	33.2164	32.6921	32.4814	33.3549	33.3089	32.6114	31.722	29.4971	33.6447	32.4807	32.1936	30.8378	32.047	33.0893	32.523	33.6239	33.0446	32.1477	32.7504	33.0315	31.3877	32.0066	30.8547	32.3892	33.5891	32.6971	30.0003	29.6672	31.4351	32.0165	30.6948	31.5806
340	31.4605	34.1846	35.5491	33.4709	31.5511	32.1191	33.5222	30.9167	30.1522	32.7012	32.3374	33.5536	34.1272	33.3366	33.0039	30.7271	30.8153	32.6165	34.2671	33.7183	33.5857	33.905	34.3064	32.3019	31.2653	33.936	32.4668	31.093	30.2857	31.0671	33.3011	31.6234	33.0788	31.8108	31.8946	31.9348	32.7913	30.9646	30.2641	31.4858	33.2454	33.0187	33.2246	31.8677	32.2426	32.1397	30.8384	34.0522	31.8392
341	32.1288	32.9439	32.2188	32.7993	33.379	34.5597	36.4152	33.4998	32.5891	34.9062	32.9881	34.4898	34.2462	34.3484	35.5094	35.8962	35.071	35.9422	37.2373	37.2676	35.4759	35.9654	38.0129	35.2517	34.0532	34.7058	34.8055	31.8568	30.9493	31.3006	33.8018	31.0246	33.2461	35.8376	32.8687	33.3456	31.6667	34.0778	32.3386	31.2153	33.9451	33.674	30.5444	31.5876	33.108	32.5769	32.8851	32.3566	34.1754
342	34.5133	35.55	32.1847	34.3885	31.3689	31.3627	32.4649	34.1241	34.7452	33.6777	35.7272	36.4648	34.8498	36.6698	35.5985	36.1678	33.5416	37.3043	35.3692	36.2046	34.667	35.1142	34.2581	32.4069	32.6659	33.1639	32.6044	33.3566	36.0818	33.879	32.7686	32.5277	34.3547	33.7112	33.902	32.5314	35.0139	35.1541	33.415	31.1907	33.0581	32.0049	31.4424	29.8081	32.5693	32.5231	32.0215	33.4591	33.9448
343	37.5174	37.3489	37.2954	35.7828	36.3308	36.5162	36.5829	36.3716	35.6323	38.2168	36.4766	36.1613	36.4242	37.0348	39.4241	36.776	35.3957	36.673	36.4851	35.1555	35.7603	34.792	36.1652	35.6396	34.8185	34.7962	35.1513	34.8065	34.3831	35.8131	34.6027	34.7324	35.876	35.1906	35.1124	37.0419	36.0326	33.9412	33.8667	34.3846	32.387	33.1085	34.0364	34.3818	33.711	33.9199	35.8216	35.0049	35.9048
344	36.3414	35.9587	36.044	35.0496	36.2994	33.1788	33.7297	33.7847	33.09	35.3444	33.7885	34.1874	33.5494	34.6404	33.2783	33.0893	34.5158	36.9763	38.3973	36.5219	35.1041	34.8388	34.7504	33.5629	34.1026	33.7729	31.9866	31.0691	32.8568	32.9897	35.1854	34.3335	33.6085	34.3316	34.3014	33.6994	36.8806	33.5266	33.608	31.5812	33.0177	34.4909	31.4066	32.4602	34.1312	32.2638	34.3696	34.0651	33.3533
345	30.8465	30.8218	30.3677	29.9542	30.6416	32.648	30.7708	31.5623	30.6645	31.1741	29.6783	31.229	29.4427	32.6533	31.5166	31.8781	32.4383	33.5571	31.7266	30.7453	29.5748	33.0661	33.3376	32.0963	29.9905	32.4293	32.4565	30.0989	29.919	31.243	30.5646	31.4191	32.557	32.2435	30.1158	31.2677	30.7928	29.3517	29.7491	27.5733	30.1376	31.1717	31.4596	31.3246	32.259	32.7152	31.968	33.5709	32.5373
346	33.1683	33.9979	32.0823	31.2777	30.4146	28.6848	31.2136	29.2891	28.8843	31.0582	30.2646	30.2778	29.1131	29.6035	31.3144	30.1192	30.7585	32.3469	31.0222	29.4646	30.8756	32.2966	32.6722	32.4564	29.9314	31.8464	32.2544	30.6477	30.3889	30.9264	31.9191	30.9255	31.8285	31.0612	31.0617	31.2358	32.9528	31.0533	28.7306	28.8367	30.5861	31.4226	31.4953	29.7882	32.1155	31.0857	31.8068	32.8582	31.8632
347	32.5651	32.5394	31.3325	32.1787	29.2815	33.0279	31.7153	32.7172	32.3662	31.2574	33.5953	33.1387	33.0316	31.4968	32.2924	32.5149	33.4414	33.3855	32.9018	33.2459	33.0962	32.8896	33.63	31.6349	32.8965	32.2417	33.3102	33.0917	31.6176	32.929	31.7432	33.1815	32.857	32.7519	32.8101	33.2562	32.5411	32.0372	32.8041	31.3585	30.8531	31.3849	31.2604	32.333	31.9794	32.0885	31.6161	32.503	33.0849
348	32.1626	32.1248	32.4675	30.1047	30.8726	31.3128	30.5343	29.1943	31.3068	32.7526	33.0207	33.1932	32.13	31.9479	30.9436	30.5102	30.3051	32.2711	32.2691	33.6657	30.6242	31.9464	33.8748	33.4251	30.8918	31.1673	33.0947	32.0444	30.1084	30.7202	32.1006	31.5905	32.2613	31.203	30.8289	29.7734	32.3742	31.2812	29.942	30.2138	31.4144	31.0384	31.4237	31.2313	30.868	33.6588	33.592	33.5875	33.7358
349	33.7032	32.6607	32.3283	32.1107	32.7076	30.4016	29.5024	30.4109	30.7436	32.0171	31.6323	31.4411	31.1836	32.5375	31.7237	30.625	31.929	34.4297	33.9486	33.6718	33.4616	32.7193	33.3896	30.6882	30.9674	32.8272	31.7447	32.6229	32.8265	32.8578	31.8107	32.214	31.7305	32.0932	32.5794	32.0697	34.7728	31.7057	30.0526	30.6416	32.2964	31.0332	29.4159	29.0127	31.0209	31.4475	31.4383	32.3893	31.4625
350	31.158	32.1179	32.1676	31.4241	31.453	32.551	31.3599	32.0758	32.3245	33.4476	32.9257	33.194	32.6504	32.7418	32.8887	32.3013	31.8248	32.1836	33.0995	32.8691	32.3739	33.7106	31.4007	33.2764	30.5657	31.7665	31.2587	29.5785	31.0767	31.0249	29.6939	32.1664	32.5052	30.8245	32.2765	31.7589	32.2226	30.34	30.6123	28.0568	29.9763	30.585	31.5155	31.3526	32.2893	31.8649	31.1093	32.5442	33.0854
351	32.7386	34.2738	33.6181	32.7673	30.3696	33.1184	32.824	32.2171	29.7525	31.6819	30.7576	33.8687	34.3853	33.2351	31.8206	32.3436	32.4697	33.1775	34.4996	33.2336	31.9999	33.5819	34.6787	33.7216	31.6282	32.7971	32.2628	31.0224	31.6877	31.8553	32.3011	33.9901	33.6729	33.3104	32.6337	32.0909	33.7158	33.4411	31.9251	30.3072	32.9795	30.3446	31.5684	31.5543	31.3029	31.2229	30.7499	31.9701	31.6814
352	35.6343	36.131	35.5662	34.4349	37.3011	34.9636	35.909	37.5933	34.2273	33.4705	34.2005	36.521	36.7684	37.1626	36.5608	36.6516	37.434	40.0116	35.2054	34.9661	33.7182	35.4382	36.2632	34.1406	34.7823	35.9297	35.2114	33.4123	34.4326	35.9038	35.4302	36.9429	34.4428	35.3284	32.816	33.8521	35.5642	33.5049	34.5885	33.8256	34.3385	35.2751	32.7098	33.0849	33.3683	35.4931	33.7034	35.2373	35.9523
353	33.392	33.9419	32.6656	31.8555	30.45	32.3745	31.7179	32.2523	32.1898	32.3114	31.3538	31.6579	31.1854	31.1469	32.4688	34.3176	31.6213	31.6234	33.6034	33.4706	32.4619	33.2222	34.7293	33.6051	32.2064	34.1848	33.497	31.6326	32.0854	32.0055	32.8727	33.0848	33.4958	31.9354	31.8871	32.6528	32.3376	32.7195	31.9735	30.8942	32.3433	33.366	31.7429	32.6181	32.7455	31.7907	33.5493	34.055	33.9084
354	31.3905	34.9108	33.6315	32.2391	34.3337	34.7464	32.9495	34.5153	34.5777	34.3974	35.5997	36.4854	33.3542	33.607	35.1165	33.2755	32.5816	33.3166	34.9781	34.597	35.765	35.2189	34.8873	34.0549	33.0042	34.9142	33.7031	32.9919	34.1152	34.3013	32.5838	33.2717	32.8002	32.6281	33.7948	32.2579	33.9588	32.93	32.1369	33.3472	30.8825	34.1247	34.8912	32.2242	34.7704	33.8482	34.1731	35.2342	36.4111
355	36.1739	38.5662	35.6453	35.1989	34.6642	35.3861	34.7669	34.5693	34.06	32.7131	33.6933	33.282	33.7408	34.9677	35.1699	34.4311	33.1964	35.3172	34.6282	35.4099	35.3022	35.6173	34.0034	32.9938	32.2313	33.7382	32.9747	33.3086	31.947	34.2783	35.0733	33.5919	32.8547	34.5256	33.8204	32.5323	34.2442	32.8983	32.9498	32.6688	32.9166	33.2888	34.1537	33.0523	32.9036	33.4391	32.7911	34.264	34.0988
356	36.0743	36.4393	35.8675	35.8166	36.1951	34.7718	35.1853	33.7861	33.5239	33.5004	33.8029	35.6182	34.2393	36.187	34.6493	35.985	34.9261	35.5139	35.0085	34.1569	34.9273	32.9754	35.518	36.7389	33.0074	36.9417	33.8482	34.9118	36.2915	34.1514	33.8501	35.1417	34.8443	34.5791	36.1232	34.8335	34.0342	32.7	31.437	30.851	32.763	33.185	33.805	31.6274	31.6441	34.4671	33.9824	35.7079	35.6824
357	32.6537	34.4033	34.1952	34.566	35.7935	34.8939	35.4919	35.3295	34.2592	34.9588	35.4311	35.162	33.3677	34.6511	34.9141	35.2399	34.1204	35.9162	34.0235	34.4398	34.2404	34.6739	34.8233	34.182	33.5119	34.5491	33.8879	32.5898	32.1148	33.1286	33.6766	34.0198	34.9232	33.8068	33.3449	32.9468	34.1178	31.8117	34.042	34.0818	32.2502	32.1121	32.5327	33.2135	33.699	34.3455	33.9857	34.9737	32.6522
358	31.3711	34.0108	35.5266	35.8368	32.8706	33.79	33.032	34.2912	31.643	31.8331	30.1693	34.6584	33.9794	34.4202	34.1632	32.1118	33.8303	33.8819	33.4585	33.1023	33.3226	34.9895	35.0943	34.2403	31.3777	33.086	32.6976	31.6307	31.4847	31.4142	33.268	33.4716	34.0023	33.074	33.491	34.34	33.0082	31.1442	32.099	28.8135	30.6136	31.3281	31.4033	31.2628	31.5453	32.6312	31.7919	33.2978	31.5454
359	35.0475	36.221	34.9657	34.8877	33.0688	34.4656	34.8015	34.334	34.4012	34.1266	33.4662	35.7064	35.7622	35.4173	34.2081	35.8373	35.612	35.5623	36.0293	35.6932	33.9322	34.9163	36.0282	36.0096	35.252	36.9918	33.5555	32.2463	33.5905	32.9854	32.0193	33.2813	33.9605	34.2066	32.7222	33.186	32.7166	32.6672	33.2368	31.3016	31.6072	33.0586	29.9504	28.5225	30.6369	31.8145	31.5909	35.0791	35.6554
360	31.2385	34.0906	31.3774	31.3611	32.4872	33.6541	32.9173	32.9249	31.2793	32.9021	30.7637	33.0134	30.3738	32.054	34.2718	32.553	31.0468	32.8563	33.4816	32.6662	32.2069	33.9698	33.7911	33.067	31.6639	32.4737	31.0978	32.6212	32.7213	32.2144	32.507	31.9658	32.0928	31.4165	31.583	33.1779	32.1986	33.1764	32.268	29.6384	31.2119	30.942	30.405	28.6191	31.6063	32.2197	32.4963	34.7694	33.4056
361	30.1617	31.3987	30.0222	30.678	30.2961	31.8572	31.9206	31.195	32.1083	32.019	31.3426	31.1515	30.5676	31.0406	31.6553	32.6122	31.5345	32.7657	31.9377	33.755	33.3725	32.6225	33.2019	32.457	30.1701	30.9206	32.9041	31.8508	32.1846	31.5924	33.2584	31.826	33.2517	32.1979	31.5862	31.8131	32.6831	31.0098	31.6397	30.3322	32.0617	31.3133	31.0847	32.612	30.4581	30.4368	30.7167	31.188	30.8441
362	37.7992	37.9248	37.77	35.974	34.7571	34.5853	36.4441	36.5026	34.7415	35.4935	33.68	35.7675	34.6766	37.0493	35.2996	34.5636	36.9122	37.2228	36.8864	35.1435	35.7212	33.5993	35.1272	32.0656	30.9707	33.8918	32.9922	32.921	32.9442	32.556	34.176	32.7771	34.6334	33.6627	36.7726	34.2973	33.5371	31.383	31.828	31.8161	32.8465	31.7849	32.3808	32.7255	33.4552	33.6369	33.7958	35.6124	35.6464
363	32.947	35.4887	34.3268	34.8021	34.2164	33.368	34.3697	33.5735	34.4999	35.1773	33.817	35.074	33.7201	35.0341	35.5091	33.6987	33.0288	34.2854	35.3796	34.843	33.073	32.8559	35.2913	32.2979	33.1379	34.2496	33.6305	34.2917	34.1699	33.1895	33.5755	32.4893	33.7147	35.2837	33.7149	34.2971	34.1192	35.6393	32.2217	31.8491	32.9392	32.211	32.5946	32.2658	32.9876	33.7483	33.382	33.8139	32.4936
364	35.1647	36.0063	35.9174	33.3304	33.3072	34.2819	33.6394	35.4471	33.6523	33.3815	33.5688	34.5901	34.2368	32.954	33.037	33.7261	32.4422	32.8071	34.4706	33.19	32.423	34.6141	34.4931	35.858	32.6145	35.7923	33.0538	32.3191	33.994	34.9374	31.6202	34.9191	35.6398	32.749	33.4231	33.7701	34.3736	32.8798	32.6696	32.3633	33.5036	32.5571	32.5382	31.8943	31.6754	35.1342	34.9618	34.3265	34.047
365	32.3359	32.0218	33.7738	34.4628	33.547	34.2143	33.3911	32.8651	31.2502	33.3528	32.6636	32.6326	33.5276	32.0502	32.861	34.1322	32.4335	33.5	35.0077	32.8959	30.7707	31.6063	34.6931	31.9483	30.8214	31.4665	31.8958	30.3331	32.3217	31.2342	31.4171	30.9834	34.0898	34.3183	31.2853	32.7671	34.4977	33.0249	31.4025	29.7636	33.2796	31.1788	30.5004	29.8963	31.9441	32.2752	31.9741	32.3697	33.3075
366	30.4245	30.5904	30.9277	31.2696	32.2559	31.8933	32.2883	32.0443	32.8478	31.7561	33.018	33.2346	31.6277	32.9861	31.3673	32.2322	33.1128	34.4086	33.3781	33.0054	31.7205	32.4517	33.4338	32.1104	31.4951	33.4409	31.4546	32.3154	32.4189	32.0447	31.085	33.689	32.2911	30.9644	31.7419	31.6914	34.0081	33.3513	32.4546	32.2016	31.549	31.9895	32.4634	30.3709	30.7313	30.7018	31.7975	32.6659	31.5752
367	34.4915	31.2706	31.582	30.8154	29.5752	29.7725	31.3215	30.1567	30.1824	31.8575	31.5936	31.739	32.4606	30.9968	32.8519	32.4743	32.8674	34.6299	31.5041	30.7708	29.8521	31.7932	32.9975	33.2039	32.0843	32.2982	32.1442	32.1687	31.2325	32.5323	31.4584	32.4827	32.6013	34.4638	31.122	35.0304	33.5531	32.0202	32.5881	30.1554	33.4313	30.5417	32.5105	30.7471	31.5961	32.4072	32.9711	33.9806	32.88
368	31.061	29.9491	31.2898	33.0301	33.715	32.6763	33.5205	33.776	32.2787	32.0449	32.8096	33.7943	31.8157	30.492	32.2156	32.8748	32.0616	32.654	32.1327	33.0433	32.3088	33.7704	34.9876	33.623	30.6828	33.4379	31.8259	32.4018	32.4631	32.1697	31.8382	31.6178	34.5068	32.6441	31.5252	31.9735	34.3126	32.2699	31.7759	31.1953	31.5489	31.2572	32.5097	30.4664	33.4214	32.6589	32.6917	33.0557	31.3881
369	31.8819	30.6151	33.6804	33.4249	32.1653	33.4777	32.8029	32.3781	32.5321	32.6678	33.2146	34.2833	32.9657	34.1749	33.4341	33.2368	33.0498	33.1509	33.0466	34.4351	32.1799	32.1713	33.0835	31.1879	31.5422	33.7926	31.5905	33.4006	33.3048	32.1867	32.5039	33.8865	33.5285	33.761	32.0821	31.63	31.0633	31.4187	30.0727	31.5536	33.1846	32.0581	32.2297	30.8388	31.1151	31.3699	32.329	32.7553	32.0818
370	37.6633	37.0997	36.7118	33.4342	34.9924	33.8242	35.6212	35.5677	35.0007	36.9907	34.2518	34.5766	35.4122	33.916	35.2184	34.9207	34.652	35.3709	35.0822	36.2085	35.7621	34.4985	37.1422	34.3148	34.3654	35.0374	35.5724	34.894	33.2657	33.0761	34.0407	33.7696	35.5824	33.5169	33.8131	34.3559	33.8126	33.8312	32.4803	32.257	34.3391	33.6054	32.3097	33.6379	35.5525	36.1636	33.8533	35.7546	33.1064
371	34.7121	35.4991	34.9607	35.5814	35.6422	34.8285	34.9252	36.2393	33.2766	34.9482	33.9053	35.9934	35.476	34.4785	34.6987	36.1114	36.0438	34.9626	33.9893	34.0543	34.5471	35.0055	34.9627	35.0768	33.635	35.8523	33.4059	33.5886	34.0897	33.1085	33.5754	33.419	34.8994	32.9527	33.3324	35.1213	34.3083	31.9736	33.6224	32.7613	33.3491	34.0829	33.8658	34.2734	34.163	32.494	32.8718	33.5965	33.707
372	32.0391	34.1088	34.1738	34.0949	32.5144	31.8996	33.3867	34.5667	34.1637	32.3061	31.1158	35.7798	33.619	33.4952	35.4301	32.2616	33.3394	34.751	33.974	31.144	33.8224	34.2583	36.0004	36.2415	32.8272	35.1879	33.0762	35.7506	34.2356	33.4397	35.2494	32.3324	34.2203	33.744	35.3731	33.6707	33.1075	33.1521	32.4822	31.6024	32.7041	31.9984	30.0478	30.1984	32.7717	31.5041	33.3618	34.3139	35.3347
373	30.174	31.8831	33.4764	33.181	31.2403	31.698	31.3738	33.5641	33.0173	34.7408	31.4354	35.0923	33.8702	31.6883	32.4607	32.0207	34.7864	32.62	31.1726	35.2433	34.6045	32.5945	34.8587	34.2459	33.24	32.9377	31.7475	31.1141	31.6837	31.5719	31.1396	30.9388	32.3925	31.6453	32.26	32.0383	34.885	30.4048	31.7683	30.977	30.7852	31.2472	31.9718	32.268	33.6496	32.4209	32.6225	32.7678	33.3482
374	32.1306	32.9927	33.1256	34.7072	34.7828	33.2558	34.2934	32.9824	32.6871	32.2676	33.8589	36.0398	35.1833	36.2076	36.217	33.071	32.2851	34.197	33.0879	36.3166	35.2019	32.8875	34.863	32.2031	30.8255	33.4401	32.0244	30.936	30.9588	31.1079	33.1804	33.3902	34.621	34.5224	33.9568	32.2996	33.1935	33.08	31.973	30.8209	31.2055	32.1947	31.5607	32.2496	32.1183	33.6848	32.309	32.9559	32.0772
375	34.7252	38.0268	36.1569	35.0589	34.4971	35.117	36.6749	31.6542	35.581	35.6973	34.2268	34.4683	34.1148	33.0138	33.4434	34.7465	36.1343	37.538	35.2842	33.335	34.3357	34.6629	36.5958	36.5553	33.9418	33.9823	34.702	33.8383	33.3687	34.4179	34.1289	34.2465	33.6959	33.9394	34.3717	33.9237	34.9134	32.2797	33.7423	32.8757	33.0983	33.1322	34.4721	33.5559	35.4829	33.2645	33.3858	33.3414	33.8706
376	37.5194	38.7145	38.2427	36.4984	37.9111	36.9164	36.7667	34.7878	35.9873	37.5194	35.6449	38.0394	36.9385	36.255	35.9133	35.818	35.0279	37.5958	35.8508	37.1009	37.4333	36.2288	35.9325	35.0609	34.3557	37.3465	35.038	34.8275	35.1325	33.5256	34.5949	35.042	34.5946	33.9931	34.4335	34.6444	35.1144	35.4808	34.6311	33.4104	33.6688	35.0383	35.676	34.6994	36.2019	36.0923	34.7567	34.8391	34.9488
377	32.2127	33.578	33.3352	32.1205	31.5612	32.9631	34.7906	33.3479	34.8307	35.3194	35.1254	37.3319	34.1604	34.238	36.4016	34.8074	34.9127	34.1703	33.9504	36.899	35.5548	34.8679	36.3064	36.0521	33.1263	34.5769	35.2624	32.6442	33.3259	32.7906	34.4415	32.976	34.7986	33.6894	33.8262	35.8091	34.8147	33.3845	33.7281	29.9955	31.4433	30.7122	30.3313	32.4003	32.9889	34.3426	32.1573	35.0452	33.7393
378	34.1726	34.9361	34.1907	33.9881	34.4349	33.1216	33.9292	33.3766	33.0435	34.6382	33.2131	33.7651	32.6306	32.7686	33.9363	34.3524	34.1227	33.1479	33.9687	33.7044	30.8877	32.9153	34.6478	33.1066	31.0349	32.6162	33.9164	32.7568	33.8221	33.0861	33.7466	34.71	32.8194	32.4576	33.1356	32.4973	33.2409	32.9443	30.475	31.8438	32.9963	33.5969	33.8443	32.3926	33.7646	33.0009	33.0141	32.6436	32.8525
379	31.5426	32.7144	31.6218	33.6895	33.3986	36.5676	32.6986	33.1544	34.2765	32.1039	32.6523	33.8433	31.9609	34.668	33.6585	34.4525	34.35	35.3828	30.9835	31.9497	31.6717	34.8199	33.7999	32.0833	32.9631	33.543	32.6178	30.3189	32.1909	30.5658	31.2944	33.4492	34.4527	31.8889	33.2133	33.9015	34.408	30.7267	31.9309	32.4291	32.5413	32.7839	33.2779	32.2709	33.244	33.9523	33.0771	34.2658	34.6308
380	30.2657	30.3257	30.0395	30.1631	31.5464	31.2121	30.611	31.4557	32.2327	31.8444	29.5219	31.7017	30.4929	32.133	30.7771	29.976	30.7644	31.7159	32.4346	31.8374	31.0909	31.545	32.0974	31.4534	29.4447	32.1463	29.9445	29.6622	30.8654	28.3751	30.5478	31.2256	32.2439	32.0959	30.9955	31.5797	32.1391	29.3616	29.9037	28.5573	30.7208	30.2504	30.8598	31.8283	29.5666	30.1971	31.4556	32.0502	31.5379
381	34.4139	33.5921	33.1199	32.4385	33.1912	33.9511	33.5695	35.8583	35.3299	34.6972	33.8677	34.2823	33.8109	33.462	33.914	34.1245	33.5777	35.0192	34.1226	33.4075	33.22	34.2838	34.6896	33.6087	31.7749	35.0759	33.5467	32.812	33.7517	35.2681	32.9501	33.9099	34.4541	34.3525	34.8892	33.1927	33.7217	33.2736	31.9595	31.8753	33.4246	32.218	33.4588	32.3616	32.67	34.1097	33.0566	33.5303	34.2602
382	31.6932	32.1973	31.3947	32.1686	31.0789	32.1095	32.3745	32.2239	31.9714	32.6783	30.9059	32.8609	31.0623	32.3093	32.3031	32.7138	31.0929	32.0438	31.9686	31.3366	30.884	31.4252	33.7916	31.969	30.9687	32.7169	33.3403	31.7708	31.2551	31.2925	30.3197	31.7184	32.1287	31.1867	30.9526	31.9023	30.6271	31.3858	29.8235	30.0818	32.0002	31.7875	31.491	30.9911	30.6768	30.0143	31.1036	32.8015	30.8392
383	36.2578	34.6156	36.2176	34.5509	33.4622	35.7639	34.7263	34.6725	36.6222	35.0839	34.0233	34.8387	32.4064	34.8611	35.954	35.5039	35.665	36.1506	37.0678	33.722	34.3865	34.5681	35.7328	35.5272	35.2668	33.7376	33.4305	33.9182	32.8195	36.0679	31.9985	34.3748	36.6615	36.2269	36.4459	34.4972	35.1472	32.535	33.5128	31.0596	33.1376	34.7743	34.5746	32.8329	31.2326	33.0298	33.0361	35.4524	34.0133
384	35.8436	36.3697	37.002	34.738	34.8771	35.3145	34.6382	34.888	35.6071	35.3812	34.1716	36.7448	33.1791	34.187	35.0583	34.7075	35.9024	36.206	34.688	33.5224	32.0726	34.9856	35.5691	34.2502	31.8893	33.0462	32.2153	33.5449	32.7885	33.4015	33.431	35.2297	36.1224	34.6763	35.1435	35.0751	34.1039	33.7604	32.6509	32.7715	33.4548	34.4659	32.4051	31.7465	32.544	32.1685	34.1818	35.0719	34.1579
385	33.7283	35.4955	32.9478	31.028	30.3193	32.7028	31.7271	31.5177	32.7197	33.2394	32.4703	30.6031	31.619	30.0851	32.6861	32.4819	31.1623	31.3404	32.3008	33.9966	32.7223	33.5189	35.9049	32.1145	33.3345	31.465	33.6003	33.8752	31.3036	34.0182	32.9861	33.4247	32.5035	31.6202	34.1505	33.4901	34.009	32.4644	32.9345	31.3291	31.3062	28.8431	30.4948	31.5687	30.1932	32.1439	32.0471	32.2489	31.9126
386	30.5797	32.5799	31.1017	31.5807	29.724	29.2616	30.3035	30.502	31.283	32.4346	29.4202	31.6503	31.1958	30.9909	31.6904	31.1977	30.7727	30.7974	30.5956	31.9683	31.6604	31.1506	31.1783	30.9259	31.1515	30.7204	32.3415	32.0165	31.1496	30.1339	30.5136	31.2194	32.3945	31.616	30.0094	30.8739	31.0298	31.4734	29.9917	29.5161	32.286	32.1595	31.2701	31.4407	31.2745	30.839	31.5936	30.8499	32.1398
387	26.5813	29.1588	29.4452	28.0558	27.9512	30.6735	28.8888	31.6814	30.0833	30.1745	29.9126	31.6159	30.9805	31.2991	32.4292	32.5153	31.1424	33.6193	31.0242	30.1834	29.7609	30.1518	29.9098	30.6464	31.1535	29.1002	28.3832	28.9705	31.6139	31.0132	32.09	30.2994	30.6574	29.1094	29.3237	30.68	28.6754	28.0912	29.9918	28.1659	30.5403	29.5031	31.3075	30.1334	30.1683	32.4044	31.5715	31.2156	33.616
388	28.1912	28.3778	26.5184	28.5809	31.0748	28.9011	29.4546	30.5279	30.1564	30.6078	28.807	29.9618	29.4246	29.8699	30.7995	31.5127	30.4181	31.1325	31.0505	32.2668	29.8112	31.6484	31.6635	32.0072	28.5433	30.2553	30.124	29.7679	30.1162	29.7041	29.2545	29.522	28.6693	28.6532	29.4959	29.6426	29.8085	28.7259	28.888	29.4008	30.3336	30.3694	29.6111	29.552	29.8218	30.4348	30.4191	31.2073	30.353
389	29.9965	29.0069	29.5029	30.144	29.5257	28.482	30.0008	27.5346	29.3445	30.5215	29.8634	29.7378	29.9975	28.406	31.8213	28.9644	29.9408	29.4278	30.3269	30.3839	30.3704	29.0465	31.3909	30.9025	29.5239	29.2393	27.836	29.683	30.2014	29.8993	29.6507	30.1342	29.7651	28.5004	30.9597	29.4265	29.7548	30.7335	28.6507	29.8166	29.0409	30.2126	29.405	29.4405	27.6188	30.642	29.5265	30.8909	31.1801
390	26.5015	27.8716	27.8266	28.0173	26.1751	25.6119	26.1008	26.0539	26.2195	24.7876	26.147	28.9083	26.7652	27.5532	28.6905	29.4295	25.9561	29.0683	28.1919	29.2442	29.2103	29.669	31.5774	30.2252	28.5667	28.2092	28.4271	26.3	27.8842	28.2719	28.3187	29.3734	28.787	26.8054	27.4013	28.2946	29.0991	27.4696	27.1966	25.0104	27.6414	27.6242	27.4769	27.0094	28.0696	27.8916	28.3337	29.9739	29.5848
391	31.699	32.0579	29.6425	31.4777	30.1931	32.4604	33.2054	32.9371	31.2936	31.4887	30.0672	29.9543	31.0119	32.0399	31.5709	30.9771	32.1204	31.5615	32.4948	29.1451	30.4574	30.4445	31.7498	31.0544	28.1816	31.4746	30.0475	30.743	29.8115	30.5877	30.4108	30.1403	30.7525	30.0667	29.7651	28.9126	30.468	28.8234	28.0754	26.3305	29.3901	28.6777	29.4376	28.0288	28.5829	32.6037	29.7355	31.3826	32.2409
392	34.7106	30.5057	30.6562	30.5512	30.622	31.4946	31.1987	31.7863	31.5964	31.3686	30.6837	32.3056	31.8408	32.0378	30.9785	28.7757	30.9694	32.4466	31.6479	32.9477	29.5922	30.0514	30.9897	30.8615	29.6051	30.3234	31.6556	30.9025	30.4495	32.0293	30.6132	31.7003	31.6885	32.1859	32.3624	32.7192	32.9291	32.0894	29.1076	29.0345	31.5708	30.5783	31.9052	32.035	29.1695	31.9349	31.4304	31.0265	31.1657
393	31.2074	32.3998	31.8401	31.1037	32.0031	31.4037	33.4337	33.0325	32.8007	32.5566	31.8219	31.3899	32.0445	31.9247	33.6302	32.5627	32.7544	35.3015	32.0529	33.6244	32.543	33.6006	35.3124	34.6461	31.5241	31.7794	32.3948	32.1551	31.2883	30.6666	31.0379	30.6461	32.3645	32.4173	34.4885	31.7776	33.0755	32.6351	29.657	30.884	30.7126	32.075	31.7882	30.9527	32.0635	31.3517	32.8406	33.138	34.139
394	33.5397	34.2778	34.0849	32.4468	33.5195	33.2675	33.2407	33.2854	33.9621	32.4399	33.7531	34.0863	34.2429	32.598	34.2731	33.4931	31.59	33.1624	32.2815	34.0999	33.8916	32.5706	31.9921	30.9966	30.5012	32.6047	32.6818	32.1111	31.7914	34.0394	32.6283	33.7048	32.6261	33.5374	34.1929	32.8096	33.8454	33.171	31.8457	31.1595	32.5443	33.8669	32.8536	33.3259	33.8356	32.4281	32.5306	31.8988	32.6788
395	33.3942	34.2559	34.8667	33.9413	33.3298	31.1755	32.1223	32.6051	30.1492	31.5194	31.5354	33.1425	32.2646	32.7181	33.0917	34.3483	32.8242	34.5401	32.3626	32.0091	33.4843	33.4055	35.0473	33.625	32.0122	32.1583	31.1007	31.3031	32.4433	31.585	30.8423	30.8003	32.0016	31.8598	33.3013	31.2669	33.9522	30.384	31.7677	31.6778	33.0675	31.6649	33.3372	31.5646	33.0419	31.7524	32.2537	32.7604	33.1525
396	33.0742	33.6925	33.6638	33.8997	33.4103	32.8531	34.7997	33.0631	33.0038	33.9384	32.3717	32.9987	33.6898	34.9082	32.2711	32.3381	34.2494	33.0621	32.5593	34.0561	34.6255	33.352	34.2966	35.4464	32.7489	32.7048	32.8367	32.1511	32.6345	33.4711	32.7638	34.2392	32.9441	33.0054	33.5387	33.0363	34.1687	32.5945	30.8629	31.5545	31.8758	31.6432	30.1794	31.6216	31.2326	32.4454	33.4052	33.2932	32.803
397	31.8734	31.4978	32.7289	33.1235	31.8558	32.6966	33.6172	33.4958	33.4302	32.5266	31.1736	32.9392	31.4457	33.7099	34.4079	32.841	33.5407	34.7831	33.4246	33.9492	32.3128	32.1695	33.1962	33.7094	31.7749	34.767	32.8029	31.033	32.1392	31.9725	31.4501	32.4171	32.2573	31.1256	31.2699	30.9696	31.4942	31.7963	30.6868	30.5234	31.0567	33.4396	30.7462	32.6685	32.5901	31.8244	31.9662	34.0269	32.8954
398	35.7953	38.551	36.4061	35.9622	35.4478	33.7888	37.4846	38.5479	38.346	37.7917	35.0396	37.0197	34.4933	36.3379	38.5593	36.2613	37.7659	38.3016	36.5583	37.3371	35.5998	35.5633	37.2796	36.1272	35.3874	35.1265	33.8634	33.7386	33.1493	33.8811	35.6127	37.5984	36.2133	35.1415	36.0032	34.4179	35.4433	35.7289	34.8115	33.0286	33.8679	34.9362	33.7678	32.4735	32.5919	34.2773	33.7277	33.3892	34.2803
399	33.4186	33.5411	32.1983	30.7689	31.9088	31.7283	33.5947	33.7925	32.0468	31.9412	31.9307	32.75	32.7578	32.5561	30.8637	31.8895	32.3676	33.3098	31.5881	32.9989	32.1622	34.5255	33.9326	32.7969	33.2075	33.0818	30.3952	31.8699	32.3215	31.8668	32.2604	31.6899	31.5678	33.5041	31.9613	30.027	33.6633	31.1377	30.3609	30.7332	33.7875	32.8686	31.8053	33.3529	32.7842	32.99	31.4628	31.1908	33.5342
400	30.487	31.2255	30.5641	30.8391	32.2105	32.0761	34.8593	33.9679	32.6591	32.9255	31.4454	33.5347	31.3057	33.222	32.4915	29.4662	31.2398	31.3707	30.6635	31.387	32.0158	32.7047	32.6672	32.2417	30.7666	30.969	29.8423	29.8374	31.1071	31.4652	31.6001	31.3967	30.4596	30.8583	30.2115	30.1922	31.899	28.9874	28.1914	27.6082	28.9394	29.4975	30.3719	29.6303	28.6537	29.2235	30.4332	30.9416	31.0395
401	31.8079	33.6369	32.3113	31.0585	29.8449	29.9264	29.3157	29.065	29.8157	29.762	30.6787	33.6269	31.867	31.9757	33.5201	32.7126	31.6629	32.6784	32.6148	30.8168	32.4804	31.3436	33.6589	33.6315	33.0742	33.0128	32.3977	30.8031	28.6345	30.0549	31.663	30.1475	31.1501	31.478	30.8193	33.2685	32.6049	32.0808	30.0343	27.9115	33.1391	31.6497	31.609	31.8903	31.3806	33.6953	33.5831	33.5064	32.272
402	31.1906	32.9592	31.1297	32.4751	31.2872	32.4204	33.4252	32.5797	31.5769	31.7666	30.9063	32.0843	30.4676	32.7584	32.8148	32.0467	32.0668	32.9378	34.0406	33.1407	33.5816	32.1871	32.9464	32.0755	32.0618	32.3265	31.6825	32.3097	31.4801	33.2915	33.3708	33.2676	32.9099	30.9736	31.5588	30.9923	32.3499	31.8397	32.1175	31.4483	32.1313	32.1632	31.8162	30.6716	30.4211	31.768	31.4201	32.3016	31.607
403	34.395	33.6681	33.1943	32.4963	33.0331	31.8168	32.2631	32.4075	32.6189	31.8667	31.4895	32.9671	31.9461	32.5371	32.6234	33.5911	32.523	32.5839	32.2398	32.848	32.0962	32.2111	32.0007	30.7411	31.6571	30.7979	30.7471	29.6153	32.0713	31.8632	31.8067	31.3719	32.0537	31.2672	30.1425	29.8636	31.4955	30.4483	30.4173	29.3838	31.3382	32.1896	31.8048	31.6041	30.77	30.9248	31.4412	32.3292	32.1467
404	32.3141	33.7225	33.6611	31.9874	32.8559	32.2542	33.2397	32.7373	33.1535	33.0817	31.4728	32.5178	31.5195	34.072	32.3844	33.6492	31.1168	33.5225	32.601	34.3493	32.8672	33.0994	32.5574	33.1582	33.6924	33.7758	33.1894	33.1531	32.4105	32.1199	34.6126	33.2728	33.5871	31.4077	32.7526	32.9941	34.0907	32.8996	31.7719	31.2169	30.8851	31.9242	31.065	31.2822	31.4838	31.5664	31.1783	32.7398	32.3726
405	36.664	36.6554	34.2693	34.4156	33.834	34.4792	33.4272	33.3596	33.0504	35.2283	34.1256	35.5352	35.1372	34.3495	34.0664	35.6862	34.1964	36.6262	34.9465	37.0895	33.5461	35.0961	33.7371	33.8232	32.22	33.0507	32.6064	32.03	32.2184	32.6138	32.9785	32.2608	32.9153	32.1695	32.2977	32.4637	34.4135	33.281	31.8716	31.7558	31.5462	32.4009	31.4464	32.6257	32.4997	32.6108	33.357	33.457	32.6064
406	33.8595	32.2016	32.265	31.9414	30.6276	31.0614	32.1688	32.1519	32.7561	33.4529	33.6028	33.7705	32.1908	33.7284	32.641	34.3185	35.165	33.2106	32.4774	32.4312	33.1011	32.8956	33.8189	33.8613	32.1457	30.6665	30.8253	31.0123	32.8296	30.8302	32.5134	32.8293	34.5886	33.8746	33.8342	34.101	34.4162	30.9673	30.8411	30.1109	31.1924	31.9588	30.9933	31.6015	31.649	32.9465	30.6425	33.3929	32.3358
407	32.0099	34.6735	34.0084	32.8174	32.933	31.8751	34.7239	33.1161	34.7326	33.0837	33.3123	35.2773	34.3646	34.6138	34.4218	35.7866	34.2606	35.334	34.6091	33.0136	33.7787	32.4638	35.817	32.6839	32.5186	34.5163	32.5598	32.3254	32.3567	33.5111	34.3999	35.5317	32.8119	34.0292	33.2128	33.7576	35.6312	35.201	33.4385	31.6711	32.8112	33.2728	30.8357	32.9045	34.4533	32.4579	32.2864	32.6912	33.3137
408	32.1392	32.6616	33.3993	33.1015	34.8579	33.2354	32.8586	33.1621	31.8723	32.7893	31.8803	32.9372	33.0388	32.4147	32.8847	33.6009	33.7195	36.5748	35.5832	33.6223	35.0664	35.2628	35.0683	33.2268	31.5644	34.0382	33.3941	33.1781	34.3023	34.5485	34.3847	34.639	33.7934	32.9292	32.7804	33.4585	33.4707	32.2406	30.9419	31.7051	33.0496	33.4664	33.2194	31.9892	33.4934	32.9584	33.0427	32.9133	32.4844
409	39.1111	38.6687	38.645	35.3085	34.7614	33.0295	32.6824	33.9034	34.0793	30.906	29.8787	32.205	33.1654	35.1197	31.7049	32.6454	33.0119	36.2831	31.8785	33.6811	35.5	35.3129	36.4834	34.8938	33.2462	34.1374	33.3004	33.2572	31.9871	32.5678	32.4599	34.2136	35.0789	34.3125	32.3331	32.8996	33.324	32.0045	31.0659	30.7195	31.9378	32.5506	33.7721	33.0045	32.3238	33.1756	32.6205	32.205	32.0856
410	33.919	36.9137	34.9857	33.6587	34.2006	33.2774	35.19	34.8893	34.8886	33.8899	33.4826	33.7188	35.1564	34.7394	34.0126	35.2019	35.169	35.5624	35.2149	35.4635	33.9222	33.9	37.7393	34.7643	32.8783	34.4037	33.0384	32.9936	32.8115	35.6047	33.7627	34.2646	33.5467	32.7715	34.439	32.9385	31.5811	31.6722	34.1331	32.2363	32.5511	32.645	31.815	31.009	32.8291	33.7569	33.0427	31.8816	32.3746
411	32.8659	36.9169	36.8818	35.4905	36.0722	35.3111	35.8551	36.2363	35.7788	36.8693	34.0942	34.9987	35.3857	35.3235	36.8725	36.087	36.064	38.0381	36.0942	36.4687	37.4539	35.6968	38.8972	36.7371	34.1643	37.3559	34.9635	34.4217	33.0078	33.4535	35.3393	33.9156	34.8323	34.9861	34.7985	31.3387	32.0511	32.6855	33.0536	32.849	34.7052	35.1893	35.3468	33.7152	33.9359	34.7453	33.0573	34.6754	34.8284
412	38.7934	38.1805	35.9854	35.2193	36.8747	35.601	36.5962	35.3484	34.338	35.0343	36.1911	37.3552	36.8259	33.8567	33.9815	33.3596	33.8713	36.4178	34.2779	35.7282	36.6261	36.3217	38.8407	35.1082	34.4393	34.3485	33.4143	32.5667	35.1236	36.3708	35.1612	35.7617	35.3858	33.6295	35.2953	35.0202	36.0145	35.0247	32.5319	30.9017	33.0295	33.9736	32.7532	33.0963	34.1479	34.3956	34.5568	33.9661	33.637
413	33.2684	32.8194	33.8732	34.214	33.2397	33.8359	34.6736	34.2529	33.006	35.8344	36.1034	36.0167	32.4214	34.8993	35.0548	35.7886	34.8655	33.2367	33.4069	32.4456	34.3164	33.304	35.7395	36.1145	32.1951	33.836	35.9836	34.6258	33.3306	34.1407	34.384	33.4318	33.3182	33.1738	35.0727	33.7299	31.9144	33.4994	31.8367	32.3211	33.6485	33.2798	34.2217	33.4307	34.369	31.8223	32.3345	32.7467	32.6147
414	35.978	36.3466	35.3416	34.3496	36.3566	36.0168	35.3445	34.9059	34.2371	36.2797	35.0003	35.1042	34.4408	34.5032	34.2047	34.9728	36.1522	36.3036	35.1522	35.3559	33.1277	33.8543	35.0784	34.8716	32.5315	34.1376	34.3001	34.1764	32.9127	33.0016	34.7686	34.017	34.7087	31.9161	34.3176	32.9002	33.0184	33.4704	32.2464	31.2297	31.219	33.4534	32.4053	32.1068	32.4067	33.0251	32.3208	32.5569	33.9339
415	34.7191	36.7572	35.595	35.9592	33.0723	32.4845	33.1769	34.8267	35.6339	34.7636	33.7601	35.7188	33.4756	36.5053	37.0289	34.1705	35.9188	37.2557	35.5331	34.3296	33.2672	35.4327	36.8028	35.1697	34.5768	33.7821	32.8255	31.8944	33.6239	31.9718	32.4756	35.6129	33.5586	34.7039	33.9589	35.8312	35.2099	34.1913	30.5188	31.5081	32.8362	34.8095	31.9767	31.1613	32.8122	34.5489	32.8216	34.9415	34.1501
416	30.9467	31.8327	29.7439	31.2144	29.4182	30.7411	34.5101	32.4686	30.4955	32.3654	31.5317	32.2949	33.1043	32.6915	29.9001	32.4212	31.2336	32.3496	32.1525	29.9149	31.573	32.3845	32.8992	32.3342	30.9839	31.1579	31.3963	31.9652	32.0147	31.897	32.1941	31.4171	30.7652	33.1609	31.5616	31.6739	31.301	31.3059	31.4611	31.1032	31.6979	29.7612	31.5274	31.7411	30.6621	31.0277	31.8682	33.3405	32.9047
417	30.3741	31.2519	30.4354	29.6845	28.7976	29.4073	30.4448	31.2567	29.0778	30.1665	28.9486	32.0085	30.6233	30.2133	31.1057	31.5713	30.2237	29.8761	29.3376	29.8707	30.2199	30.9334	31.459	30.5678	28.7714	29.6144	30.2144	29.4766	29.6057	30.0475	31.3354	32.5243	32.9666	30.593	31.2414	31.7762	30.6044	28.0419	29.5229	28.8735	31.6707	29.911	31.417	28.763	30.5485	30.4868	32.1015	33.2102	31.3366
418	28.1783	29.1803	30.3179	28.0489	27.0686	28.8885	29.0446	28.4892	30.0143	30.061	28.4357	30.3624	31.2864	32.0221	31.7745	31.0709	30.1826	29.951	30.9623	30.97	30.8189	29.2252	30.0686	29.1713	29.6871	30.4355	29.2993	29.4715	29.3884	29.7782	30.7182	30.122	30.9153	30.4569	29.3135	29.762	30.3965	30.1114	28.7625	27.4181	29.1117	29.4255	28.381	29.2496	29.1412	28.9598	29.0606	29.6189	30.586
419	26.4107	26.7087	28.1173	26.4987	27.1722	28.7554	27.56	26.7004	28.1025	27.6996	28.6274	29.4192	26.9155	28.8776	30.2664	29.7611	28.8095	29.5397	29.2777	28.9868	28.6076	27.7703	29.8656	28.6944	27.5487	28.9654	28.0212	27.5311	28.4457	29.3223	27.8807	29.279	30.0857	29.987	28.0537	28.6871	29.616	28.0158	28.218	28.2122	30.7286	28.8836	31.0966	27.7963	28.2035	27.7487	30.0832	30.9426	31.0069
420	27.5459	28.6417	27.2745	27.3346	26.7335	26.6786	25.7795	26.9869	26.5415	26.3634	27.5629	28.4949	27.3835	26.8559	26.6786	27.4716	27.0138	28.0953	28.3297	29.0721	29.8703	29.2809	28.636	27.7387	27.1738	28.899	29.3002	26.7247	28.6803	28.0938	30.2937	28.905	30.3097	29.8252	27.6715	30.4174	29.4854	28.0799	28.0662	26.7713	29.0865	28.9123	28.4389	28.9382	30.8509	29.2985	29.8175	28.3663	28.9556
421	23.9239	29.1378	28.1296	28.5888	27.3338	29.6468	29.8853	29.276	29.1696	29.4199	29.626	30.7776	28.6916	32.1965	30.4778	30.9519	33.0816	32.0865	32.0913	30.5652	30.1672	29.1001	31.4809	28.9407	26.1765	29.5623	27.3468	27.6817	27.1365	27.3053	28.062	30.1699	30.7316	31.5834	29.9805	30.173	29.2605	30.5197	29.2988	26.6649	27.7422	27.438	26.7434	28.0104	29.8551	28.0517	30.114	31.4171	30.0801
422	27.878	29.8677	30.6712	29.5212	31.3081	30.8079	31.5383	29.1291	28.1327	31.224	29.44	29.0043	30.6477	31.3021	29.5529	30.2296	30.4781	30.6732	29.747	31.1241	30.2274	30.26	32.062	29.538	30.0201	29.9376	29.5876	29.2145	30.0472	29.7602	30.6461	30.9461	30.408	31.4877	29.3958	29.6469	31.0001	30.4491	30.7526	29.6074	30.7179	30.9597	30.5239	29.2201	29.6668	29.0596	30.1842	30.3135	30.2202
423	34.4809	32.8361	34.8268	32.5623	34.3151	33.2871	33.3198	33.8559	34.3855	33.5002	33.6517	36.1336	35.3579	34.487	33.6715	33.8584	32.5715	34.89	35.4999	32.8121	32.2664	33.5236	34.2943	33.1921	33.463	34.752	33.4861	32.685	30.2375	32.3969	32.1334	31.2413	32.8158	33.226	32.1647	34.7847	32.3518	32.4632	32.162	32.5516	31.5103	31.2493	30.619	30.6698	31.7852	31.804	31.5268	33.1659	33.0973
424	32.625	32.0652	35.0429	34.4915	31.6789	33.4767	31.9438	32.755	31.4747	32.1066	31.0433	32.9774	32.6214	32.5894	35.8383	33.7257	33.3714	34.0139	34.1968	33.166	34.1691	33.9321	34.3942	34.1653	32.6793	32.6529	33.079	31.9047	31.2158	32.5123	33.3668	32.6287	34.2228	34.0068	33.3498	32.5786	32.687	31.782	31.2401	29.2055	31.5234	31.6043	30.8939	31.4956	33.2988	33.0644	33.5596	32.9409	34.4002
425	32.2712	35.1952	32.9461	31.5223	32.1007	31.2583	33.8795	32.813	30.6583	34.2503	33.4795	34.3683	32.9353	33.8465	33.1798	32.0221	32.9093	35.3472	32.7357	32.3496	33.0884	32.7079	36.8311	34.486	30.3451	32.1267	30.3979	30.139	32.3602	32.6028	32.7373	32.8355	32.2276	33.0626	31.9038	31.334	32.4688	29.9829	32.0351	31.0684	32.3071	33.0083	32.2393	30.7185	32.4431	32.381	30.8231	34.1306	33.2607
426	34.6725	34.206	34.6621	34.0237	34.7836	34.3119	32.2896	33.2961	31.4567	32.4027	33.9274	33.9233	33.6226	35.2362	33.989	35.2279	33.7049	35.5018	33.4083	32.6706	32.2661	33.872	34.5259	34.9516	34.989	34.3411	34.2693	33.6875	34.4005	34.6891	34.7351	33.6305	34.1472	33.1017	33.9957	34.1447	32.9294	33.2923	32.7804	31.1605	33.4994	31.8188	33.5702	32.6892	32.8084	33.053	33.0812	33.9424	33.0495
427	32.6599	33.6479	33.3136	32.1099	33.1623	31.6446	33.752	34.75	31.5946	32.2534	32.0068	33.4674	32.0041	33.043	33.2003	32.4883	33.1918	33.4471	34.2569	33.4027	33.9674	32.2047	32.3087	34.4777	32.9502	34.0618	33.5984	32.2731	31.1721	33.9379	30.9208	34.9127	33.2654	32.6858	34.3067	32	32.15	32.2114	33.5358	31.8134	30.8382	31.7546	32.5935	32.4245	32.1072	30.8988	32.4435	31.9571	32.7986
428	34.9382	33.8933	34.5438	32.8055	32.4266	32.4391	32.9099	31.6354	33.2734	31.8967	32.21	34.5946	31.7288	32.6127	31.0008	31.715	31.7115	31.179	34.8977	33.5879	31.3838	32.9672	33.7231	31.8479	30.3537	31.961	31.3795	31.4636	29.8611	33.136	31.3655	32.1731	34.6149	32.8333	31.0958	32.6107	33.0546	32.2831	32.361	32.2004	31.3375	33.0286	32.3699	30.8775	30.9455	33.1343	31.7256	34.2607	32.254
429	35.8894	37.242	36.2655	35.2175	35.9571	33.9296	36.0786	33.1415	34.9882	35.7319	31.4199	33.1278	32.6449	33.3467	33.9674	35.5304	33.376	35.5421	34.2744	33.8549	34.0775	34.68	34.4562	33.6921	33.7468	34.633	32.824	32.9434	33.5959	34.4976	34.7765	34.8396	36.0435	34.6455	33.2504	33.8562	33.6705	33.6582	32.7331	32.3075	32.4477	32.8598	32.4272	32.7621	32.705	33.3261	32.4385	34.0105	32.0834
430	36.4628	34.7669	35.3827	36.8848	35.7161	35.957	34.0402	34.9254	34.8473	34.3666	33.3562	34.718	33.7554	32.7223	33.9823	34.5433	34.3079	34.6651	35.654	34.9316	34.6738	32.9486	35.6532	35.2552	33.8585	35.2735	34.5188	34.9439	34.048	35.3634	33.2135	35.1808	35.2169	33.473	35.0099	33.668	33.1128	32.1133	33.6252	32.758	32.7519	33.3406	33.7398	33.8665	32.4952	32.5484	33.7864	34.4799	33.1541
431	37.2529	37.7797	36.1803	35.0372	35.5449	37.0286	36.3258	35.8007	34.5154	35.3255	34.027	37.0395	35.2053	36.396	34.9154	35.2543	36.1536	35.7323	35.977	36.0322	34.9911	35.5712	35.7298	35.3626	34.4653	35.4395	34.3585	36.2639	35.5181	35.7443	34.826	34.3366	35.9349	36.4398	34.3998	35.1527	35.0188	33.943	34.1688	32.132	32.7161	33.5755	33.1016	34.4011	34.3717	32.7808	33.5431	34.3508	34.9715
432	35.1594	34.3704	35.662	36.8007	33.9724	35.1427	37.2494	35.0602	34.5385	34.8125	32.6635	34.7903	35.143	35.8575	36.6171	37.1539	35.3422	36.9547	37.2863	36.4949	36.7572	35.8015	36.178	36.1426	35.9673	34.1596	33.7667	35.0842	34.9831	35.695	33.53	35.5405	36.5757	36.0523	32.9412	34.1943	32.8358	34.3571	32.5466	32.2413	32.7508	34.1709	33.3569	33.1452	32.2627	32.5283	35.257	35.0666	34.5559
433	34.9231	35.8172	35.7536	34.3315	35.8726	32.5606	33.7233	36.1438	35.4885	36.1266	34.6655	34.4652	33.6872	34.6533	35.4715	34.1645	36.0093	34.4255	36.5021	36.088	35.4518	35.5145	35.3245	34.8285	33.1	33.6963	34.6589	33.8737	36.0706	34.539	35.0915	34.4984	34.1369	33.5376	35.9411	36.4345	36.2188	33.8372	33.9641	32.8426	32.9223	31.6466	32.8709	31.7083	32.7802	34.7829	33.7308	34.0151	34.3406
434	33.1312	35.5191	34.9573	33.7188	34.5073	34.8664	35.2623	34.7388	33.4464	34.3193	33.0396	35.9513	34.3432	34.8541	35.4454	35.2605	33.3498	35.2652	36.3397	35.2858	35.5826	35.4882	37.1317	36.2047	35.1634	37.0411	35.5138	33.5836	34.1743	33.7902	33.8272	34.1686	35.9121	33.054	34.2243	32.4174	34.5032	32.6239	32.6298	31.9234	32.2769	32.762	33.3645	31.9187	33.1129	33.8284	34.4147	34.209	34.5793
435	34.1015	33.383	33.238	33.8601	33.6722	33.1055	33.9331	33.5215	33.9404	35.1207	31.9344	33.344	32.5566	34.5987	33.104	33.2356	32.6892	34.0448	33.1288	32.992	33.1411	33.4287	33.2723	33.4768	31.2746	33.1041	33.5813	31.8961	33.6619	32.4838	33.8572	34.2304	34.7722	32.7033	31.9411	32.9208	33.5355	32.6813	31.4706	31.8089	32.006	31.571	31.2271	32.0632	33.9202	32.238	33.2542	32.9192	33.1121
436	33.6176	34.9257	32.4926	34.1505	31.1049	31.8464	29.7043	32.5752	32.0358	32.1805	31.888	30.5094	32.2529	33.9997	34.3475	31.7162	31.8491	30.4327	33.0621	31.0197	31.6297	29.8463	31.5592	31.4536	29.6342	32.256	31.9507	31.0229	31.7069	32.3447	31.0101	33.2417	33.7587	33.6418	33.3959	30.8473	31.0405	31.3246	28.9854	29.8438	30.377	31.5637	30.544	31.16	32.6952	32.5299	30.6004	32.8612	33.8671
437	31.3357	31.3025	32.1771	31.3019	30.0551	30.7188	32.4525	32.3421	31.4041	32.1251	30.9409	32.1989	32.2888	32.0284	31.8213	32.2275	33.3618	33.1698	34.6549	33.6968	33.5885	34.1407	34.2905	32.0573	33.1345	31.4699	32.3444	31.7352	31.3003	32.3439	32.8222	31.3258	33.2284	32.4951	31.7529	32.8965	32.7506	31.9205	30.6896	29.4688	32.0071	30.929	32.0745	34.043	32.1408	33.6376	33.3203	33.1091	34.424
438	31.3697	33.3214	32.6013	31.3083	31.4644	32.6361	32.5807	32.6193	32.6084	32.7809	30.5595	31.5928	31.0704	31.0718	32.5542	31.7617	31.118	33.8189	34.1361	33.0573	32.1324	31.5282	32.9028	30.8751	30.6052	33.3303	32.2863	30.9134	29.8464	29.9212	31.5506	30.5946	32.4311	32.9786	32.1084	31.4653	32.0101	31.6962	31.3023	30.2644	31.6841	30.6929	31.5186	30.2303	31.5343	30.8844	31.9321	31.8617	32.2628
439	33.7732	30.4706	34.1511	31.265	31.3553	32.6804	33.3093	32.9026	32.7193	30.5622	31.1219	31.5504	34.0612	31.4463	32.4171	34.3157	33.9299	35.4496	33.8115	33.6262	35.8841	32.5917	33.5095	31.1303	31.9936	32.4164	33.1095	30.3485	30.3883	32.1507	32.3273	32.8648	30.85	31.8768	33.5125	30.8769	33.7327	30.1735	32.1216	29.1409	30.3055	30.9366	30.5872	31.0531	32.4651	34.2299	32.694	33.3575	32.8128
440	31.4298	33.0125	33.8748	32.041	31.6252	30.6928	32.2144	32.4007	31.8784	31.9243	31.5661	30.8998	31.9047	33.102	32.1794	32.5516	32.6091	33.4446	33.4382	32.0358	33.0886	32.8924	32.6795	31.6799	30.2667	31.6012	30.8984	31.3387	30.6249	31.4743	31.4794	33.119	31.0269	31.7488	32.1212	31.0554	33.3494	31.1075	31.4465	29.712	30.6335	32.2878	32.9501	32.5962	32.7261	32.271	31.047	31.9923	32.177
441	33.7283	32.5423	30.7555	31.2491	30.8911	31.6942	31.6334	31.7386	28.6782	31.6925	32.2664	32.9336	32.4713	33.2487	31.7483	32.0337	32.9372	32.761	31.7302	33.0378	31.8159	32.1656	33.0671	30.9642	30.1071	30.5528	30.5656	32.4706	32.8697	30.694	31.4715	31.63	33.9299	30.9144	31.0203	33.7572	33.2552	29.5884	29.2034	28.7487	29.5673	32.4191	30.4523	32.694	30.2715	30.3621	30.6992	30.7715	32.6065
442	33.0563	34.1607	33.5003	34.7443	33.5072	32.6545	32.5609	32.9158	32.6889	33.1021	33.0599	32.4411	32.6436	31.9088	31.7561	32.1958	33.3588	33.6763	33.1925	32.6856	32.6039	34.4511	34.6682	33.7201	31.9794	33.1319	32.8565	32.055	31.7222	31.6401	32.7018	33.4413	33.4305	32.9577	32.9935	32.5143	32.59	32.1506	32.5818	31.9857	31.5784	32.4341	30.6402	32.1203	32.6104	32.8392	31.5015	32.09	33.1456
443	35.2116	35.3695	32.9767	32.2046	36.1952	34.2266	35.8324	36.5201	36.7287	33.9779	34.4006	35.0538	35.6283	33.9783	34.901	34.4584	33.8714	35.0548	35.6088	35.2439	36.7525	35.3154	36.0636	35.2376	34.6437	35.4037	35.735	34.0829	32.9121	34.2571	33.9099	36.1167	37.1786	34.9156	34.4523	34.4295	35.7098	35.3114	31.4847	31.6366	33.4022	33.9411	32.4627	32.4997	33.2253	34.5378	35.8685	35.916	36.2385
444	35.3714	36.5873	36.62	35.5488	35.1801	34.8362	36.1527	34.9123	35.5378	36.7775	37.1828	37.5443	36.6645	37.9726	37.6232	36.0117	34.5957	35.8237	35.0978	36.5547	35.9529	34.9717	33.9476	36.0691	34.4505	34.4377	34.4557	35.1914	34.7406	34.2184	32.8385	35.1361	34.8728	34.9095	34.2483	33.6313	35.0363	34.3605	35.26	32.9185	34.1371	35.3672	33.5407	34.8361	32.5286	35.4537	34.342	34.8453	35.8034
445	34.8709	35.0853	35.9954	34.2857	36.4318	36.3419	34.6364	35.6667	34.796	36.4093	37.7969	37.3082	34.6488	37.4181	36.4243	33.8163	35.8539	36.1154	34.2372	36.1162	36.5201	35.9259	38.6679	37.6105	35.1061	35.2682	35.5882	36.4489	35.7415	38.0142	36.2763	36.094	36.6759	33.3573	32.3685	33.1819	35.2472	33.4666	32.6614	32.7163	33.0201	35.5809	33.779	33.4751	33.2558	33.8419	31.9758	33.2346	34.333
446	32.4512	33.4402	32.102	34.6825	34.584	34.5072	34.1018	33.5316	32.5883	34.9134	34.3657	34.6028	33.7039	34.6319	34.7737	34.9733	34.055	37.3594	35.6122	34.9183	33.2045	33.6409	33.2848	35.2577	32.6008	35.4378	35.4248	35.0383	34.1322	34.5393	35.0091	35.3569	34.3049	32.9695	32.0037	34.0119	33.9209	34.0466	33.3161	34.393	33.1234	33.3392	33.6254	34.3838	32.9701	33.5513	33.5408	33.0759	34.7092
447	30.9748	32.8282	33.3738	31.5977	31.9144	31.9654	32.2565	31.1936	31.7827	31.9949	33.5287	33.2138	31.9255	33.0254	33.5433	32.7739	33.7253	33.0431	33.6962	33.2227	32.6904	33.8624	34.5217	32.9344	33.6131	34.0882	32.33	31.2967	31.2523	33.2866	33.4273	33.1138	32.9216	32.3254	32.2492	31.281	30.5455	31.6014	30.1498	30.8552	32.5722	32.0402	32.1952	30.23	33.5295	31.7513	30.4867	31.5979	31.6545
448	33.0684	35.3386	32.871	31.4804	32.5245	32.8776	32.6789	32.8558	32.7119	31.9058	32.3051	33.9504	31.0043	31.1263	30.441	34.1671	32.2924	35.891	32.3493	34.9429	33.8659	34.0019	34.0675	34.2253	32.4498	33.7435	32.2046	32.4064	30.8435	31.2095	28.8094	31.4285	33.1423	33.7794	32.0062	30.7345	32.0761	31.0632	30.9979	31.3712	32.3325	31.0717	31.8196	29.4832	31.2018	30.032	29.6791	29.9668	30.989
449	32.8151	33.3293	33.0361	31.4352	32.1597	31.5542	32.0003	31.2004	32.6216	32.1006	30.2896	31.3172	29.9745	30.6534	31.8128	31.6922	30.4841	32.4366	32.4187	33.5389	31.9842	31.9796	31.9793	34.1721	31.5462	30.5565	32.7524	30.0116	32.3735	30.5788	30.6164	32.9182	28.4176	33.5421	31.2846	31.9955	31.2638	32.3167	30.5854	28.7989	29.8145	31.3025	34.2047	31.21	31.9656	31.4776	30.4235	33.0866	30.9248
450	36.8109	36.376	34.4387	33.7499	33.4677	33.7924	33.6412	33.3327	32.8276	32.8753	33.3604	31.7042	31.0713	32.6384	33.4677	33.5718	33.1684	34.4073	35.0645	33.8791	33.2587	34.5278	34.6768	32.8268	34.437	35.7797	35.0885	34.0402	33.26	34.6239	33.9228	34.9209	34.4193	32.7558	33.5923	32.7064	32.8604	32.1117	32.5462	31.9085	32.0828	32.5839	32.6769	32.9474	33.4037	33.0511	32.7906	33.9347	34.2384
451	33.7907	34.8091	35.0843	35.7813	34.5587	33.9775	35.4026	36.2097	34.3199	35.317	36.015	34.8293	36.6001	35.7805	35.6356	33.6835	34.3767	36.0425	34.4754	34.6454	33.7243	33.8013	35.7401	34.5831	32.629	33.6107	33.3302	34.3545	34.1499	33.659	35.5136	33.7414	34.0738	34.8437	34.1003	33.8474	36.3474	34.169	31.9127	32.2752	31.9455	33.7936	32.0514	33.2428	33.8749	32.746	33.6463	34.2705	32.3162
452	31.9716	32.431	34.4192	33.6834	32.141	33.3388	34.5238	34.115	32.8281	33.8599	31.9291	34.2235	32.9578	34.0162	36.4753	33.3685	32.5226	36.4446	33.9238	32.1842	32.1857	32.1347	33.0758	32.9022	31.8333	32.2648	32.0438	33.9932	32.4651	32.3767	33.0686	33.5251	33.3668	32.344	33.0392	35.0198	34.3437	33.5216	32.7426	31.9423	32.1341	31.6177	32.4227	31.1438	33.7617	34.1127	33.4561	34.8095	33.3713
453	31.1738	30.3029	29.9213	30.7408	31.2067	30.9166	32.2917	32.4514	33.0726	33.6139	31.2893	33.2075	31.4587	31.2909	31.1639	31.4222	31.6224	30.8039	31.495	31.7573	31.7963	31.0048	32.0645	30.3884	30.2244	31.3917	30.3017	30.5254	31.3291	30.9615	31.7791	32.3077	33.6933	30.6568	31.1394	32.8723	33.008	32.0055	30.9791	29.6856	30.9158	30.482	30.9588	31.6121	31.6756	32.8802	28.9556	31.2608	31.1841
454	33.0217	34.6591	33.3066	33.1464	32.0436	33.1736	33.8025	34.8369	33.5075	34.7821	33.4578	34.014	33.7591	31.519	33.1348	32.47	34.0093	34.379	33.2904	34.8759	33.9872	33.7643	34.8974	35.4406	32.3255	35.0957	31.36	33.8996	32.7394	32.5094	31.6668	32.4749	32.887	33.8321	30.6034	32.7257	33.4835	33.254	33.9466	31.8866	33.6355	32.368	31.6874	30.9116	30.9026	32.2214	32.3484	34.2549	32.3929
455	32.5343	33.2578	34.2182	32.7521	33.1331	32.9245	33.3666	33.0889	32.2991	33.0532	30.6312	32.7895	31.8212	32.1162	31.4161	31.3499	32.4836	33.7767	31.334	32.0747	31.5029	32.9875	33.4	34.5829	32.0736	32.4307	33.9006	32.6325	32.3076	32.4627	34.848	33.5291	34.6888	31.3259	32.1144	31.8448	33.1584	32.0279	32.1495	30.1262	30.7234	32.4182	32.1973	30.4085	31.3048	31.7513	32.0683	33.7491	32.7184
456	33.549	33.1682	34.9543	34.9028	33.2199	32.9459	32.0497	32.2563	31.4453	34.1359	31.5456	33.8555	32.3276	33.2381	33.9824	34.1948	33.5324	33.4444	33.2164	35.3228	35.9608	32.9646	32.2823	33.1588	32.4769	35.3336	33.3813	31.1755	34.4064	33.2069	33.9078	33.0077	32.1263	32.3653	34.9604	33.0548	33.546	33.7358	33.9767	31.9112	34.1442	35.2918	32.1402	31.5617	32.916	31.6527	31.9009	32.5342	34.7694
457	34.6635	34.7285	33.9742	34.5766	34.6572	34.0178	34.2024	33.9995	35.4993	34.9845	36.5417	36.7384	34.6058	37.1137	35.2799	35.4863	35.2657	34.6949	35.509	33.8952	35.0261	34.5531	33.826	33.4421	33.6623	33.9717	32.5617	32.0875	32.9264	33.3351	35.1351	33.3567	34.6691	34.2063	35.6989	35.9322	33.7639	33.3223	32.81	32.8571	33.6531	33.9147	31.9754	34.1564	35.3425	34.3683	33.7398	33.4612	34.1868
458	36.8376	34.6128	33.8118	33.2678	33.6254	32.8454	33.1988	31.2085	33.4885	34.2211	32.2908	33.3778	31.9867	32.5042	33.8143	33.4591	31.7303	32.5819	33.343	33.8568	34.2604	33.8005	32.2841	32.1235	31.5819	33.0211	31.8595	32.3993	30.7654	32.5569	32.2046	33.1953	33.5491	33.0466	32.6761	32.9434	33.2043	32.1286	30.7419	30.7286	31.522	33.6278	31.9338	32.2088	32.7074	32.6015	33.572	32.79	32.8038
459	35.2648	36.5737	37.5162	36.7432	36.4875	36.4174	35.0957	36.8268	36.2871	36.4931	36.0018	36.2091	36.49	36.3816	36.8845	36.8732	34.6684	35.694	36.1104	36.7865	35.3951	36.0275	36.9052	36.1782	34.6508	35.3728	34.7152	33.872	35.7323	35.4796	34.199	34.4034	34.5891	35.9365	35.5346	35.2955	35.025	34.8727	34.0173	33.6983	33.4382	34.1445	35.2549	33.7256	33.2636	33.8963	35.204	35.6331	34.8577
460	32.9552	34.7261	35.194	33.7307	35.4319	35.006	35.5613	35.3819	35.1678	33.9352	33.8092	36.5656	34.765	36.1928	35.4423	35.118	34.1864	34.673	36.4814	34.0691	34.3992	36.4476	35.4548	34.9524	33.8669	33.8562	34.1207	31.403	33.2426	34.3024	33.879	32.7502	32.0148	34.1914	33.672	34.6301	32.6158	33.31	32.9233	30.7381	31.764	32.7498	34.0159	33.2603	33.5489	32.4742	33.1237	32.6617	31.7609
461	38.8096	38.8105	39.1415	35.5753	35.317	34.4034	34.746	33.4673	36.1493	35.547	35.8539	34.7578	34.5974	36.4939	38.4508	37.757	38.0522	37.5206	37.0171	37.3332	35.5915	35.3474	36.8798	37.5759	35.8351	35.0066	34.7496	33.2807	34.1346	34.5856	36.4201	36.2575	36.9816	34.7922	36.0495	34.6837	35.2276	34.1674	34.4538	32.007	35.7178	34.5055	34.5683	34.4099	35.0273	34.9088	33.9301	35.4089	34.9527
462	36.5374	37.046	38.864	36.0689	36.0276	37.6811	35.943	37.7371	36.1307	33.3269	34.3988	36.3212	34.4968	34.4474	35.2505	34.0446	34.0073	35.9303	34.987	35.2075	36.4895	35.6128	34.1084	36.582	33.2846	35.6835	34.5638	34.073	33.1459	35.1528	35.2529	32.7207	36.5839	36.7404	33.4604	31.7629	33.2718	34.0408	33.9297	34.6296	32.1042	33.6746	33.191	34.0814	32.6745	32.9383	33.8531	33.8169	33.744
463	33.3782	35.1615	34.2459	32.9507	32.0345	33.4055	33.8776	33.935	33.264	34.4171	33.8274	34.3368	33.622	34.8941	34.4382	34.8731	34.1702	36.5517	33.9457	33.8123	34.4815	35.0559	34.7235	33.8328	33.0299	33.6927	35.1023	33.2305	33.636	33.5185	34.6432	34.814	35.3261	33.1593	33.7713	33.4881	34.5571	32.0102	31.6819	32.3401	34.3018	32.0032	30.8701	33.5374	33.601	33.3389	31.2754	32.9722	33.6033
464	34.9561	35.3162	36.3847	34.1384	32.8416	33.9239	35.1037	35.2134	34.6581	34.1625	35.0887	35.157	34.9043	33.8525	34.1951	34.684	34.2214	35.2495	34.7615	35.5721	35.1687	33.5834	36.1744	35.1799	35.3546	35.7581	33.4684	34.8039	34.3295	33.7403	34.8091	32.7772	34.5649	34.9213	34.4493	34.6367	35.7558	34.7946	31.1405	32.4277	32.4864	31.7258	32.7228	32.6353	32.5925	32.7873	35.4691	34.0016	32.5347
465	34.686	34.7456	34.1574	34.1443	33.109	32.6979	34.0344	34.2851	34.0008	35.7273	32.2965	33.8351	32.6939	32.0201	32.0292	33.9966	35.8741	35.9571	35.3045	34.9927	32.9607	34.3243	35.575	33.5042	33.1677	34.1146	32.204	33.2277	32.6321	34.0692	33.9404	33.9165	33.6762	33.172	31.8685	32.8885	33.1629	33.192	32.367	31.6357	33.2769	34.0213	32.506	31.7672	32.8133	32.5205	33.3251	33.8765	33.335
466	33.2575	35.6011	35.1877	32.9529	32.7286	33.1785	33.7627	33.3612	31.8499	32.1735	29.4025	32.1775	32.2597	31.0346	33.7822	33.2833	32.322	31.1024	31.5804	32.4967	32.0693	32.4766	34.9025	32.2183	31.4108	33.0584	32.952	31.9209	33.8546	32.2983	33.3665	34.1119	34.1166	31.3025	33.5971	31.5777	32.2443	32.8001	30.9327	29.0507	31.5684	31.2497	31.4421	31.7924	33.2122	33.2361	32.4772	32.3506	33.2589
467	36.5162	35.7019	34.0604	34.6285	36.5942	35.1895	35.1088	35.7452	36.5848	36.3937	35.0187	36.0857	32.6542	34.2708	35.6282	32.412	33.9616	35.5348	35.2526	35.532	37.3773	34.7754	34.5542	33.3303	34.7737	35.9988	36.5952	34.9849	36.6159	35.569	36.0687	36.6942	35.8245	32.9916	34.4517	35.7393	35.2818	31.6347	32.4961	32.2262	33.7284	33.5682	34.7496	33.2012	33.5037	34.3843	33.4399	33.3218	34.3249
468	34.0161	35.7518	35.0416	33.9868	34.8379	34.3668	34.8676	34.3526	33.7717	32.2012	34.5896	34.2763	33.7903	34.224	34.0124	33.3542	32.4054	33.1472	34.8625	34.9039	33.8517	35.6224	34.3822	32.6294	32.4653	33.2419	31.4017	31.7605	31.0474	33.3928	35.001	34.0873	34.0896	30.51	34.2166	33.0757	33.5118	35.3786	33.474	31.7255	33.0961	33.6619	32.6214	31.8016	32.2445	33.4193	32.7278	31.8612	33.5175
469	39.1006	37.3347	36.4097	33.7221	35.7202	35.5512	34.488	36.0387	36.3463	34.1111	35.6283	39.1644	36.4091	37.4163	37.7679	36.5417	36.2672	33.1817	36.1831	38.0979	35.8027	35.3353	35.7109	36.948	32.3586	35.3209	33.9017	31.9793	33.1991	33.4013	33.6005	34.528	34.6856	34.8581	35.1134	36.0223	35.71	34.9364	33.4591	32.7038	33.5564	34.3755	34.9543	34.9364	33.7687	34.9655	32.1983	35.6628	33.9316
470	29.8411	32.5647	33.2864	31.9888	34.7249	34.9116	34.6738	34.424	36.6416	34.2014	34.7222	36.8565	34.168	34.8303	37.2305	37.2166	35.8393	36.9332	34.7397	34.6544	33.4376	33.855	36.5287	35.72	32.5681	34.4418	31.6157	30.4398	31.3906	32.826	33.5621	35.0256	33.5027	34.1436	33.5245	32.1697	34.1317	34.2079	32.313	30.1899	32.2561	31.0578	31.1244	32.3644	33.8518	34.8351	33.7055	34.3065	33.6229
471	34.4261	35.6166	34.6056	34.8615	36.7227	35.6722	35.0923	34.5949	33.6443	33.7125	34.0971	37.1767	34.6033	34.2793	35.995	35.5477	37.7274	37.0738	38.0926	36.0535	35.8693	37.2876	37.1203	33.2258	32.4601	35.4016	34.3066	33.5167	34.3592	35.3661	34.1332	32.1497	34.9705	35.9371	33.7796	32.7908	32.9657	32.5294	32.3459	31.4008	33.3167	33.7331	32.1109	32.0214	32.4254	32.1282	32.9286	34.6246	33.598
472	35.3708	36.3777	35.344	32.6391	32.5675	34.048	35.9716	34.8234	32.8897	33.0306	34.2051	35.5402	36.3792	36.4314	35.9146	34.4364	34.4444	34.6922	33.6802	34.1981	34.7532	34.5736	34.8063	34.5412	34.4169	34.0743	33.8237	33.9986	33.2455	33.4566	34.0332	33.983	34.717	33.4024	33.7593	34.7062	34.8972	33.0863	33.1482	32.6069	32.2953	31.702	33.4194	32.9476	32.5579	33.0283	32.4497	32.5526	31.7321
473	33.1117	34.2499	34.8401	33.8252	35.1782	32.8527	34.2893	35.0213	34.6289	34.902	34.8869	32.5518	35.3484	35.8846	36.6624	36.435	36.6423	36.9134	35.1185	33.8436	34.2069	36.8202	36.0945	35.3697	35.3715	35.053	35.5623	31.3871	32.4751	34.0269	35.5105	33.2586	36.0062	35.5098	35.4073	33.9214	35.4609	34.9175	32.9475	32.7221	34.1622	32.3261	32.4067	32.4504	33.0533	33.7505	32.8803	34.2123	34.4404
474	32.3496	33.4658	32.688	34.8307	34.9352	33.222	34.1207	34.0957	33.1341	33.0749	34.6193	33.6722	32.5522	34.2586	34.2157	34.0943	32.7433	34.1832	34.068	34.0425	32.9952	32.9828	34.7104	34.1127	31.4493	32.8505	33.7687	32.7178	32.9651	31.9561	32.4584	31.9645	32.8287	32.5444	33.5247	34.101	34.856	33.1355	31.9991	31.14	31.8339	31.8963	31.5093	30.6366	33.5565	31.0739	31.7279	33.1084	31.98
475	33.4721	34.2196	33.3806	32.3028	33.5541	32.5887	34.1804	35.5379	32.5926	35.0695	33.1886	33.7973	33.734	34.1208	31.733	32.3434	33.6977	34.0127	34.6422	33.9741	34.9056	34.907	35.1475	35.3486	33.3705	34.0813	33.0574	31.6719	33.3006	33.649	33.0315	34.3734	33.9278	32.1757	32.8947	32.92	33.4038	32.7349	31.0739	30.9405	31.7122	33.0509	34.1853	31.8174	32.5675	32.4047	33.9773	31.3468	32.343
476	36.821	37.4336	35.3035	36.376	36.7774	36.0029	37.3561	36.0797	36.0347	35.5031	36.3159	35.815	36.2671	37.1519	34.8429	34.7094	35.8303	34.2101	35.8881	34.8623	35.3113	34.966	34.6548	35.5343	34.4193	35.9294	35.7088	36.1456	32.3769	35.1826	34.5178	35.6968	34.3401	34.6157	34.2835	34.6543	33.3823	33.605	34.8559	32.8112	34.0952	33.544	33.161	34.4944	35.1068	34.9082	33.8591	34.2576	33.58
477	33.3085	31.7107	33.3256	34.0337	32.7426	32.1315	32.0319	34.1971	31.6475	33.2301	30.0489	32.5988	31.6716	33.624	33.7775	30.5881	34.0386	33.9294	32.8325	33.6486	34.892	33.5983	34.8583	34.5675	32.4451	32.3469	31.6858	32.0203	31.3378	31.3205	33.8752	34.4228	34.7282	31.6439	35.1415	31.1857	31.8476	31.7315	29.8936	30.4203	31.246	31.5767	31.1872	30.5569	32.5886	33.0861	31.8633	33.1197	32.9725
478	35.1333	34.6999	34.8858	35.1459	34.3929	34.8968	33.7928	34.9124	33.9688	35.4611	33.5705	34.7179	33.3946	33.9432	34.1903	33.4512	34.2083	36.0007	34.2615	32.8669	33.882	32.5673	34.0174	33.2686	33.2164	34.136	32.8303	32.6545	30.6375	32.9051	32.6771	33.0721	33.3433	33.8429	33.2047	32.7652	31.6768	31.8575	31.888	31.297	33.1259	32.6301	31.4104	30.9193	31.0155	32.5122	32.8836	32.6216	31.772
479	32.8892	31.9393	32.3881	33.4456	33.4879	33.8566	34.0653	35.4627	34.1937	33.0703	31.9568	33.2402	33.4263	33.2416	34.3214	35.1208	34.8755	33.9995	33.4496	32.0679	35.4551	33.9229	34.9798	33.8904	33.3661	33.2807	33.5925	34.2208	31.2102	33.7051	33.092	32.9618	33.5586	33.4008	33.1878	32.0981	33.9903	32.5692	32.895	32.3435	32.3821	31.3774	32.7953	31.7301	32.1248	32.6344	33.1037	33.2909	33.1903
480	29.1474	34.6007	33.0012	32.9398	34.1018	35.6451	35.7297	34.9651	35.1098	36.4833	34.9116	38.4099	36.0314	35.8732	34.4735	33.328	33.7327	35.8145	34.2181	35.11	32.9116	34.3083	35.233	36.5366	33.3585	35.9968	33.0136	35.8521	34.0131	33.6071	34.2532	34.6922	34.5968	34.8605	32.441	32.8953	31.2049	31.3919	31.8909	30.3909	32.3162	34.0381	33.6049	32.6462	33.1681	31.7225	34.4853	34.8311	34.7937
481	30.6213	31.8363	31.5784	35.8414	34.0175	35.2193	34.3835	34.7119	33.5673	34.6145	34.1138	33.4901	32.5733	33.1535	33.5932	34.8344	32.9823	35.2545	34.7984	33.4748	33.2694	31.5903	33.8058	32.6276	34.1647	34.2773	34.6602	33.7002	34.8202	34.3507	33.6575	33.949	33.3729	33.6093	32.9531	33.5026	32.8228	32.2386	33.0727	31.4439	31.9907	32.436	30.7545	31.4416	31.2741	32.2068	31.8535	33.8009	34.0369
482	33.6384	34.979	32.604	33.8908	34.7503	35.0087	33.1222	33.6222	32.8291	33.8455	31.1406	34.8823	33.633	31.6756	32.8603	33.389	35.8355	37.7817	36.6836	33.3546	33.8914	36.3614	36.3869	36.8323	32.3525	34.567	34.2408	32.872	32.4387	34.5952	34.75	34.0366	36.1905	35.019	34.1643	34.122	34.6913	32.9751	32.243	33.0825	32.6437	33.1606	32.079	31.0128	33.0451	33.2242	32.3211	31.8662	32.6447
483	32.0917	34.6739	34.6475	35.2312	33.5968	32.7075	33.8915	33.6441	34.2145	34.4553	35.0296	34.8398	34.3853	32.4982	35.554	34.9292	32.595	34.4199	34.6943	34.2098	32.9201	32.7023	32.8613	34.3208	32.4914	32.954	32.1319	31.7815	32.7024	33.1761	32.3605	32.0922	33.1085	32.2208	31.2493	32.5878	32.5959	32.1022	30.6172	31.3366	32.0859	31.643	32.1587	32.3134	33.5494	33.536	33.0279	33.1279	34.1684
484	27.8966	32.7306	31.9351	33.3305	33.479	31.8105	30.5787	33.0231	32.5621	32.7496	32.6798	32.9698	32.2345	32.965	33.3699	33.8621	35.1224	35.549	34.2982	34.885	33.2231	33.1894	35.1078	33.6067	30.6668	32.0931	32.6317	31.9513	32.8974	31.6165	31.3496	31.6211	31.7822	30.0055	32.8236	32.3748	32.4299	32.2225	32.4017	32.7284	32.3603	32.9747	32.124	33.0515	33.0257	35.4969	33.6129	32.9734	32.5837
485	36.1855	34.3671	35.1683	34.6777	33.3496	33.5488	33.9148	34.5844	34.5404	36.4328	34.952	34.507	35.0547	35.0471	33.5552	33.3268	33.4337	35.2511	33.4411	33.6819	33.7366	35.7245	35.8925	34.9098	33.7809	36.4866	34.7	32.7265	34.6646	32.7293	33.8422	33.5973	33.1032	32.859	32.8502	33.0374	33.7231	32.411	32.5818	31.1879	32.3352	32.5463	32.2681	33.8615	34.7813	33.982	33.4506	33.6601	34.7311
486	32.5975	34.3961	32.6869	33.2169	35.3669	34.6154	34.8094	35.2366	36.3029	35.6191	34.8054	36.0846	33.6368	34.3951	35.2224	35.1219	35.2567	35.3332	34.6306	35.9037	34.6495	36.2151	36.7281	33.697	33.842	34.294	32.7883	32.2378	32.4487	35.5441	32.721	32.36	34.6568	35.0738	34.0871	35.0323	33.9874	33.4266	33.646	31.0307	31.37	32.6672	33.0523	31.1945	33.6949	35.3787	33.2528	33.9298	33.0742
487	35.5103	34.5861	36.0721	35.3492	34.4956	33.5336	34.8608	33.9945	34.071	36.007	33.9258	35.8124	35.0221	36.0058	35.6941	34.2134	34.5061	37.1243	34.6933	34.2829	33.66	34.1779	36.929	35.1301	35.23	35.0027	33.0014	33.3439	32.5624	33.4542	34.9842	36.1081	35.333	34.491	32.0513	33.6819	33.3482	32.9841	32.4525	32.4103	34.5855	33.4602	31.5548	31.792	34.2322	34.17	33.5757	34.5357	34.3627
488	34.4777	34.5673	33.4664	31.0995	31.594	32.6366	32.4557	31.6812	32.3169	32.0936	33.2616	33.9058	32.3632	32.6167	33.7098	31.8134	33.6098	34.3684	33.1569	33.6616	32.8483	33.5581	34.6401	32.1812	31.193	33.4674	31.8748	32.197	31.0069	32.3057	32.7947	34.573	32.6002	31.4399	30.738	31.5912	30.6109	31.5069	31.6718	31.0623	32.3002	32.5001	31.0976	33.202	32.1086	32.2276	31.4167	31.7084	31.7614
489	32.1665	32.6369	32.3408	32.5395	33.1993	33.1692	33.1603	32.2229	30.981	34.3835	32.0137	33.0862	32.2437	32.0979	34.0462	33.7193	33.7168	33.404	33.456	34.5463	33.5784	32.7751	34.8799	35.4866	32.3263	32.7197	33.6879	33.5724	33.6833	32.3386	32.6923	33.4115	32.8485	32.3187	33.4744	33.6153	32.8973	32.0869	30.8951	29.8785	32.3873	31.4978	31.4535	31.0748	31.2578	32.5091	33.3363	31.7681	31.5772
490	35.9963	37.0762	35.0534	36.3426	35.2684	33.8243	36.1811	37.0676	33.1422	34.8736	32.8813	34.8751	33.6787	33.9985	33.029	33.5795	33.5613	36.9355	36.3133	36.2051	31.2964	33.3866	37.0927	36.9191	34.0483	33.5541	33.9115	33.4215	33.8188	31.7314	32.8381	32.472	33.3507	33.8889	33.6157	34.5717	32.7072	33.4181	31.12	30.3674	32.3682	33.9523	32.1597	31.9669	32.6132	33.2591	33.5527	33.4571	34.7447
491	34.6831	35.6682	36.7909	33.042	35.5493	36.6344	33.4356	33.479	33.2472	34.5682	34.3023	33.6103	32.4598	35.1479	36.0827	35.8092	35.1252	34.99	33.7965	34.6309	35.1024	34.4544	35.3925	34.1163	32.6208	34.5522	32.0266	32.4443	33.3953	33.7908	33.581	34.4109	33.6575	33.4749	35.007	34.052	34.8042	33.945	32.2366	33.3876	31.8328	33.9324	33.3028	32.8129	32.483	32.1538	33.5151	32.8588	33.428
492	35.3938	35.7132	33.8384	33.9692	34.651	32.9929	32.8907	32.2126	32.7332	34.148	32.5304	34.3821	34.4309	33.453	32.5835	33.8518	33.2521	33.4679	33.5738	33.5285	32.5394	33.9571	36.4468	34.9225	32.5189	33.6852	33.5796	31.8675	32.6734	34.453	33.0276	32.558	33.4309	33.0435	32.5053	32.411	32.5777	30.9862	31.634	28.3516	30.5324	31.3133	31.2488	31.4058	32.0456	33.8461	33.7939	33.238	33.9692
493	33.7156	34.1387	33.3912	34.708	32.5023	32.9124	34.3383	34.3978	35.4524	33.2114	32.1852	33.9891	33.53	34.261	33.2256	33.6226	35.0628	33.3367	33.7319	34.7918	33.5287	34.3623	32.2153	32.551	33.7546	35.0498	34.5188	34.8079	33.7332	32.6583	32.1703	33.8555	31.2303	32.7298	32.4929	34.3169	34.0365	32.0219	31.9788	31.0242	32.1422	31.4321	32.1371	30.5815	32.8743	32.5711	32.7513	34.2176	33.4032
494	29.1335	31.0337	30.6056	30.3998	31.5877	30.8937	31.9703	33.0146	33.0852	33.0209	32.0953	32.495	33.0442	33.5832	33.4387	33.0957	33.3429	30.9809	32.2606	32.9768	32.5126	32.36	32.9445	32.6608	32.2184	32.8584	31.4745	30.5777	32.4431	31.8073	31.4823	31.4217	32.3227	32.8739	31.0372	31.1088	32.0216	32.0187	30.6308	30.4408	32.0475	31.2764	31.4981	30.4703	30.9411	32.0378	31.1021	31.6255	31.9727
495	34.8167	35.3955	36.4281	33.7347	34.043	32.8779	33.5685	33.1852	32.6315	33.1177	33.4262	35.7816	32.2794	30.5454	33.8321	33.5327	34.3045	34.771	36.4593	34.1988	34.9287	33.7131	35.874	34.5472	31.5051	32.0849	32.7748	32.9328	31.3152	32.5671	33.4552	33.3149	33.3382	36.0008	32.3707	32.7597	33.2704	33.7705	29.9594	28.9447	31.6515	33.3725	31.0026	33.6659	30.1875	30.9708	32.108	33.8242	34.646
496	33.9785	32.2942	32.0042	34.1292	32.5233	33.0747	34.1965	32.1872	33.0032	33.421	32.9442	32.1724	32.0885	31.5355	32.1198	32.9958	32.2142	33.8772	33.0947	34.7681	34.3371	33.8743	34.9392	35.23	33.9115	33.63	33.1389	31.5381	31.1728	33.0407	34.5431	34.0482	32.8293	33.027	33.2023	32.4431	32.7868	33.3106	32.2308	29.3	32.6166	32.8525	31.6504	33.2325	33.3328	33.3595	34.7728	33.391	31.4087
497	34.1622	33.9623	33.6903	32.003	34.0269	33.1731	34.8277	33.8701	34.27	34.0042	34.591	34.6444	34.2506	34.4941	34.3301	34.3531	33.325	34.616	36.2302	34.2335	32.4089	36.7192	35.4049	33.0756	32.3211	33.3453	33.3352	32.8494	33.748	35.5704	34.5391	34.268	34.6897	34.2655	33.5712	35.6134	33.9419	32.5574	31.9427	33.054	34.0553	32.4718	31.7137	31.8084	32.3421	32.6115	31.0807	32.0216	33.243
498	33.3505	36.0997	33.8261	35.4096	34.7835	33.4111	33.8813	35.3331	32.1797	33.1175	35.7162	33.7791	33.9229	33.911	35.0988	34.9343	34.818	33.4716	36.7884	34.2986	33.5647	35.6885	35.3967	33.5108	34.0494	33.4236	32.9522	31.0975	33.1831	33.2262	32.6093	32.8446	33.4884	33.0134	33.7575	33.0965	32.5082	32.2824	31.4756	30.7495	31.4955	32.4819	32.9367	33.2241	32.4642	32.9961	31.8805	31.0386	32.65
499	33.1475	34.9576	33.9772	32.6452	32.8955	35.3751	34.7019	36.2666	33.4728	33.7498	34.841	36.077	35.9269	35.6897	35.26	33.1673	33.7482	32.6109	32.0901	34.3364	34.7205	32.8667	35.4316	32.6002	32.8542	34.8677	35.1819	35.6314	33.0549	32.7136	32.7993	33.0346	34.2814	35.1312	32.3205	33.118	33.358	33.8151	31.8246	32.5775	32.8015	32.8731	33.6849	32.6216	32.8162	33.0342	33.0851	33.2762	33.0547
500	31.0568	32.7896	33.6041	32.5852	33.1468	33.0158	33.4286	33.0111	32.9779	32.0373	32.0461	32.7729	31.7604	34.2818	34.0126	33.593	31.9367	31.3919	32.6622	32.9199	33.8711	33.9071	33.2566	32.3909	32.5695	32.0081	30.5522	29.958	32.0994	33.0218	33.0579	32.9841	32.7498	32.2076	33.3802	31.9317	34.6877	32.5789	31.849	31.0614	32.2382	32.3496	32.0413	31.2509	32.6819	31.3048	32.8803	32.7509	33.9628
501	29.7639	31.219	31.2562	32.2129	32.0267	30.4376	30.0739	32.0183	29.8828	29.7498	30.631	32.8231	31.3809	32.4913	33.398	31.8497	33.7207	33.6019	32.6467	32.423	33.2524	30.9083	33.4467	34.0387	32.9187	32.2177	31.1157	30.6274	31.0683	30.803	32.7345	32.5062	33.7806	32.2957	32.4548	31.6647	31.8407	32.3635	30.8438	31.3857	31.1978	31.5449	30.6813	30.6322	32.0522	30.1983	29.83	31.3548	33.1964
502	32.6145	33.0213	32.1975	32.9061	33.6564	34.0219	34.5895	33.7633	33.586	34.9906	33.1609	33.1361	34.3334	35.306	35.0454	34.3516	34.1631	35.5719	33.4659	34.1907	33.4863	34.1149	35.6383	33.9178	33.6162	34.4018	32.8433	34.1987	32.4897	34.2915	33.7953	32.9291	34.525	32.5889	34.8075	33.659	35.0325	34.1161	32.5715	32.2995	31.5997	31.9316	31.6265	32.4321	33.4861	33.8768	33.0413	34.8693	33.5706
503	30.8683	33.2419	33.1406	30.7008	30.6817	32.2701	33.0239	33.9457	31.6359	32.4697	32.4594	32.0676	32.2775	32.7077	33.7611	33.6997	33.6612	34.2236	33.6118	33.3369	32.2504	31.4151	36.1235	34.9513	32.4383	33.5703	32.0177	32.2207	30.7389	32.7253	32.6505	32.5403	32.9526	33.6743	32.3739	33.2321	32.8929	30.7024	31.0559	31.1074	32.5373	32.2449	33.0239	30.7263	30.6985	31.7667	32.0871	32.7123	31.4409
504	31.8046	34.6991	32.7346	32.6228	32.3351	32.9453	33.6918	32.3979	33.9974	33.6781	32.1494	32.866	33.3267	34.8306	33.1028	34.4102	34.9739	35.1913	33.0283	34.4933	33.7725	34.3267	35.3173	33.3534	34.5858	32.5297	32.7314	32.0151	31.5465	32.6311	32.8303	34.6274	34.6711	32.0462	33.2377	32.5975	32.1294	32.7227	31.5128	30.9099	33.0965	33.4267	34.2591	31.2414	33.0876	35.5289	34.7858	33.4338	31.5543
505	29.6175	31.8862	30.3147	31.3153	31.8645	33.6326	34.1461	33.9639	35.3269	35.8831	33.9493	34.5674	32.7256	34.1263	33.1168	35.3163	33.4963	35.0271	34.836	34.1865	34.0524	34.8803	34.7973	31.8432	30.9559	31.7094	31.6261	32.4323	31.6345	31.821	32.1839	32.8848	32.2292	32.1582	31.7413	30.7328	32.9217	32.0154	31.3495	31.0218	31.5187	31.3472	30.2292	30.2923	31.9479	31.5174	32.4927	31.7626	32.3529
506	27.477	30.5616	30.0649	31.0457	31.0574	31.0961	32.1691	31.8947	30.734	29.9046	30.3095	30.9505	30.4918	31.8638	31.2679	31.6198	32.1607	32.8681	32.0692	31.7984	30.2833	31.9273	31.0498	31.125	28.8351	31.573	32.2144	31.0364	29.9812	30.9732	31.0771	31.4205	32.366	31.5974	31.1121	32.6658	32.6395	29.9912	30.7604	29.1371	32.5192	30.6592	31.0995	29.6842	30.9378	30.5889	31.8982	32.258	31.7184
507	27.8858	27.0498	26.4789	27.2613	29.3826	29.306	28.0719	28.8331	30.1201	31.156	31.6501	30.4445	29.1951	30.9008	30.3014	30.1596	28.3274	30.6041	31.0457	30.0994	29.204	28.3939	30.6261	29.9298	28.2682	29.2323	27.3503	30.1395	29.6073	29.241	30.2791	32.0425	32.0908	32.146	30.5933	31.0341	30.6056	30.3888	28.0865	27.2516	29.4229	28.954	29.4192	28.3263	30.6306	30.2819	31.4257	31.2474	30.7843
508	32.4373	33.364	32.0702	31.2747	30.28	30.1367	32.7982	33.2308	31.757	32.0307	32.4678	29.8829	31.4322	31.9495	32.3738	31.4427	32.0887	30.8739	31.7655	31.4659	31.1849	32.9337	33.7347	32.3903	33.5525	32.7901	31.5413	30.5116	30.7916	32.4971	32.6847	32.3163	31.8895	30.8185	31.8074	31.01	32.3158	31.0669	31.6099	30.2792	32.008	31.9224	30.7896	31.7029	31.6969	30.644	32.0922	33.0838	32.1346
509	31.8156	31.8892	32.3044	32.7118	31.2576	31.212	31.3023	30.806	32.7769	31.473	32.3358	32.9255	33.5469	33.4452	34.0835	34.3139	33.2478	33.4797	32.6984	32.9077	32.598	32.7709	33.9592	32.7201	32.8669	33.6552	32.687	31.6633	33.5965	32.6142	31.9098	31.3328	31.5445	31.8317	32.5041	31.5101	32.0953	31.5852	29.5524	31.4063	32.1648	32.829	33.1631	30.3455	30.9401	32.0424	33.3769	34.0143	32.6544
510	30.9294	30.7617	31.5689	32.0418	30.7042	31.7715	32.4432	31.8818	31.419	31.6647	32.4842	33.6009	31.7604	32.5895	32.6541	30.7681	31.3664	32.9155	31.9151	32.4295	31.9033	31.1957	34.4577	32.5248	31.9139	31.7189	32.5056	32.0374	31.3859	31.3163	31.7087	32.3358	32.9796	31.3885	33.5846	31.1636	31.0994	32.0131	28.93	29.3482	31.8103	30.1601	28.9139	30.822	29.9042	29.4182	31.7654	32.4867	32.5626
511	33.5089	31.9612	33.8151	34.8603	34.3002	34.719	32.2009	32.0144	34.2548	34.3438	34.4416	32.8593	34.3847	33.0858	34.6003	34.9336	32.312	33.2728	32.8585	33.9776	33.5996	32.5317	32.9574	35.369	35.1057	33.3721	33.0278	32.6226	34.0104	32.9529	33.4228	32.6595	32.8051	33.1436	33.7804	33.6429	32.3428	32.1605	32.6899	33.7522	32.6086	33.2279	34.535	33.5462	31.9512	32.746	33.1596	32.8392	33.0501
512	30.3628	32.3777	33.3744	31.0649	32.4638	33.4531	34.7128	34.886	35.6122	35.5341	33.6502	35.6215	34.0661	33.4775	35.9057	34.6451	33.6568	37.0445	35.1719	35.6185	35.7516	35.0482	36.0714	34.3387	33.3708	35.0266	33.2628	34.6061	36.1225	36.137	35.7377	35.3965	35.6085	35.6344	33.9669	34.8529	36.593	34.6448	34.2167	33.2094	34.634	33.2683	33.844	31.4442	32.8082	34.7379	33.1534	33.6897	33.7962
513	33.3568	34.242	33.3201	33.5916	34.3006	34.587	34.9901	34.1945	34.4808	33.1104	33.2501	34.4812	33.6537	33.7937	33.8412	34.5263	33.5475	35.1055	34.5195	33.2142	34.6157	32.7552	33.1918	33.7497	33.3601	32.836	34.2796	32.8935	34.3077	33.9827	34.299	34.1914	32.6445	32.3115	33.1207	32.6599	33.365	33.4831	32.9187	32.714	34.2158	32.5236	33.0744	31.9485	34.2392	34.473	33.333	33.8304	33.6859
514	31.1156	34.1818	31.8151	33.5695	32.5195	32.4379	32.284	33.5542	33.9212	32.5672	32.9311	33.9244	33.2054	32.5056	33.2612	32.6182	29.7006	32.3123	33.6762	34.1516	33.0144	33.2722	35.4065	33.3887	31.9847	31.8324	33.5305	31.9679	32.4214	34.0482	32.1471	32.6543	31.1173	32.605	30.9272	31.2176	31.4408	31.9506	31.5448	28.8195	31.8109	31.9077	31.088	31.9235	30.9732	31.4303	30.9678	30.4243	32.5916
515	35.3716	33.3687	32.2978	31.2585	31.4025	30.7537	32.8813	33.408	30.6875	33.2895	32.1079	33.414	31.4285	31.9559	32.1453	31.46	33.7776	34.6748	32.9988	32.0839	33.0422	32.2203	33.9475	32.9991	32.6554	33.2669	31.352	32.4276	32.582	31.8437	33.0706	33.6501	34.8205	33.7432	33.4107	33.2558	34.4219	31.7397	29.9494	29.875	32.6177	31.9131	31.4739	30.9393	31.8034	32.5165	31.4488	34.3998	31.8223
516	35.3476	33.395	33.7699	32.6016	36.0074	32.6667	34.0205	34.0342	33.5159	35.1669	34.7467	36.2517	34.9838	33.9164	34.7099	33.6491	34.2371	34.3941	34.7007	33.8073	34.9458	34.2095	34.1699	31.5212	32.9391	33.4452	34.8313	31.4671	32.3283	32.9191	32.5045	33.7142	33.6222	31.4174	32.5249	30.9938	33.0785	33.787	33.4589	31.6964	33.212	33.6106	32.21	31.1265	32.3121	31.6324	32.7629	33.9459	33.3007
517	34.3177	35.5185	37.2919	34.6954	32.5756	34.3829	35.8575	35.1682	34.4642	37.1825	34.1944	34.5182	33.8859	36.425	33.9245	34.8075	33.5069	36.2208	34.2581	33.1717	34.4799	33.3432	35.3295	34.6113	32.2378	34.0935	32.8906	31.4869	31.5934	33.0462	32.6681	34.3387	35.6873	34.5598	34.6503	32.3233	33.8237	31.4407	33.3041	30.2727	30.4508	31.2342	32.6753	31.203	33.2429	33.8271	31.1081	33.5218	32.9223
518	33.4556	36.5929	34.5109	34.6763	35.045	34.829	33.7678	34.3159	35.4508	34.8954	35.4728	34.8755	34.0478	34.2471	31.9336	34.8074	33.8855	33.8927	34.9019	35.6822	34.3284	33.2667	34.296	33.2992	33.4664	33.3146	32.8829	32.0949	33.7646	33.4562	34.2026	32.5521	33.1036	32.9741	32.6691	32.6748	31.1677	33.4589	32.1948	31.3717	31.8562	32.9673	31.3454	32.4279	32.6736	33.2891	33.3921	34.3809	33.4479
519	33.4324	32.2914	32.581	29.3726	30.4081	31.4541	30.9281	30.823	31.6839	32.6002	31.6993	31.7202	30.0499	30.9701	32.5382	32.8988	33.0418	32.1719	31.0288	31.6534	32.7028	32.6383	32.6512	31.6212	30.3894	32.041	29.8866	30.5661	31.2189	30.9824	30.58	31.2262	31.6917	32.011	31.3469	31.6806	31.5145	30.2666	30.0371	28.8623	29.5479	31.8813	30.7221	30.2373	30.8434	30.2617	31.0796	32.5964	32.9631
520	31.6659	30.4934	32.0482	31.9484	31.106	32.06	32.7484	32.4966	31.7615	32.5109	33.8652	33.4717	33.261	32.8091	31.473	31.1449	31.7366	33.1559	32.4701	32.1058	31.1157	31.5806	32.4811	31.7432	32.4119	31.8965	31.9824	31.1572	31.2472	32.0705	31.3315	32.132	31.2509	31.8816	32.6027	33.668	33.0463	31.9176	31.8183	29.4444	31.133	33.1345	32.3713	31.0857	29.7564	32.8402	31.1122	33.0686	31.305
521	29.8986	30.6901	31.2757	33.6059	32.1202	32.5834	30.278	31.4542	30.7691	31.7111	31.6656	31.2817	30.333	30.55	32.7697	31.7217	31.9312	31.5386	33.0743	32.6457	31.8385	32.3228	32.7816	31.0401	31.3182	32.9854	32.1169	32.736	31.3353	31.4913	33.1884	32.4666	31.9292	33.5244	31.5063	31.5617	31.0207	31.197	31.7575	31.9805	31.1131	32.3357	31.0374	29.8269	32.2248	33.0078	32.1641	32.3513	32.0471
522	33.9734	34.409	33.9992	33.1951	33.2421	34.1247	32.4526	34.0247	33.3668	33.4068	33.9679	34.5686	32.879	33.6333	33.8837	32.3574	34.2416	34.5018	34.8052	33.9106	33.3761	32.4241	34.0179	33.6658	32.7876	33.956	32.7636	32.5897	32.1074	32.691	33.7954	34.1997	34.5952	33.3838	32.5852	31.6108	32.773	31.8629	32.0138	32.0648	32.0181	30.9965	30.6019	32.4727	32.2479	33.61	33.4794	32.9108	32.3652
523	30.2185	30.8908	29.5678	30.9097	32.4845	32.5584	32.2021	31.5777	32.2781	32.7823	30.8908	32.7777	29.8532	30.1081	30.8173	30.7236	31.0135	33.0546	31.3748	32.5824	31.4887	32.2476	33.1005	33.5955	30.2785	33.3817	31.7284	29.8154	30.9823	31.0666	30.8653	31.1485	31.198	33.2746	30.6282	31.5116	33.0102	32.0285	31.4098	31.2422	30.8865	31.2838	31.1474	31.6223	32.2362	31.9442	31.2968	31.6764	30.6739
524	31.8864	32.5545	32.5459	33.228	34.4493	33.8473	33.9952	33.1595	32.6805	34.0746	32.847	33.2474	31.9463	32.4512	32.6136	32.7134	32.2226	34.4848	33.1241	32.7607	33.7111	32.3222	32.6241	33.1712	32.9471	35.0646	32.5836	32.6816	32.3917	31.4958	32.002	32.6919	33.9495	32.0502	32.1932	31.3542	32.6952	31.7289	33.0473	33.6408	33.0843	31.9519	31.989	31.2865	32.8558	32.2419	31.3394	32.6285	32.8348
525	36.0142	35.0111	34.1915	36.5791	35.3583	34.4342	36.5776	34.731	34.2847	34.9205	33.7619	34.8221	33.2637	34.278	34.8518	33.6357	34.5617	35.976	33.3689	34.979	32.6091	33.491	35.5222	33.5009	34.0204	34.666	36.3763	32.7912	34.4126	33.9981	35.2774	34.9455	33.4864	33.8504	34.5096	35.5944	35.1911	32.8657	33.5995	32.4014	34.3987	34.4977	33.22	32.2476	32.9697	33.6693	32.778	32.2803	32.1113
526	33.1916	35.1123	34.8908	34.5238	35.2163	33.5182	35.2477	36.9764	33.4003	34.3212	35.1127	36.3175	35.1383	33.7561	33.4882	34.0428	32.8012	34.1984	33.9531	35.2499	34.4242	34.1266	34.173	34.7874	32.4715	33.4567	35.6609	32.5402	33.0739	33.1821	31.8719	33.6479	32.908	34.2905	32.4573	33.256	32.4525	34.5709	34.2138	33.0819	32.1593	33.8843	33.963	33.5138	33.1047	33.1827	32.3588	34.7091	31.6587
527	33.0287	33.1861	33.8217	31.2565	33.3903	33.0416	31.1584	31.8757	31.7214	32.805	34.0295	34.6859	33.9758	33.1746	33.9814	33.7541	34.47	33.0834	34.5402	32.978	34.3042	33.8538	34.8605	33.2619	32.636	32.9859	32.3334	33.1627	31.9823	33.7955	34.3679	33.0639	34.0379	33.558	33.1744	32.9855	32.8311	32.1502	32.0498	30.1979	31.5716	31.8598	31.4772	32.4231	31.9143	34.0453	33.4418	33.3493	32.0432
528	29.945	29.9872	30.8021	33.1544	32.6467	33.1165	32.0463	31.0956	32.8322	34.1321	34.3346	32.8367	32.323	31.4853	33.239	33.0729	33.3673	35.8874	34.694	33.7137	34.0157	33.2903	34.4993	31.2468	30.3061	32.6662	31.7521	33.1339	33.4926	31.5464	31.9429	32.4454	33.3494	32.2364	31.8936	31.2615	33.0426	31.7572	32.412	32.4414	33.7018	32.414	31.1937	32.2241	32.156	31.1093	32.6944	32.0221	32.7266
529	33.1413	33.1686	35.9616	34.7579	33.5714	36.533	35.7173	35.5618	34.5174	34.6522	33.6745	34.6968	34.9677	35.8443	32.2445	33.2358	34.6915	34.4017	34.7297	34.2781	35.4385	33.4124	35.4336	34.552	31.186	34.2886	34.9197	35.7657	33.5501	33.8654	35.1506	33.9567	33.6987	34.3613	33.4599	34.9437	33.7459	34.6916	33.9878	32.3012	33.2699	33.6713	31.8073	32.3318	33.1293	32.4009	31.4354	33.4817	34.1006
530	33.5106	34.5172	35.4492	35.1351	35.1234	35.6247	36.3069	36.1764	34.12	35.299	34.8245	35.5146	34.5357	34.6314	34.6683	33.4982	35.4332	35.217	35.4822	34.2181	34.7215	35.7284	35.7887	35.5803	35.4942	33.2921	32.4921	33.7926	33.9422	34.0934	34.935	34.3304	36.3904	34.875	32.852	33.86	32.6137	32.2561	32.7358	31.9141	32.6489	32.2352	33.6681	32.404	33.0862	33.8596	33.357	35.9242	34.9572
531	27.402	32.1256	31.9363	31.5729	32.6766	33.2083	32.3544	34.9869	34.3003	34.0143	32.5653	33.7733	33.2189	33.8443	35.0818	32.0979	33.3449	33.9378	34.417	33.8351	31.3803	31.6124	33.4074	32.1124	32.4814	32.3921	30.6121	29.7789	31.4044	30.9558	32.294	34.1588	33.4136	32.2709	31.9078	32.2867	32.2131	31.6107	29.6504	28.7226	30.5898	31.5231	31.5405	30.5795	31.4994	33.1421	32.2849	34.9584	33.9489
532	31.6042	34.1807	33.5846	35.3958	34.1845	32.8943	34.3674	33.6154	32.7011	35.3831	32.7507	35.5233	33.0044	34.1496	35.4826	34.8674	33.8134	34.9935	35.2446	33.4866	34.2757	34.4042	35.374	34.3058	31.1585	33.2948	32.4868	32.1379	32.9112	34.6038	33.7536	34.9964	34.6512	35.7918	34.261	32.3657	32.7319	30.5485	30.3836	30.4848	33.2835	32.4647	31.3441	31.4478	32.4506	33.5414	33.577	33.9842	33.6811
533	29.927	32.301	33.2549	31.1215	32.1789	31.3599	33.435	33.0753	33.4636	33.5887	32.9389	32.8103	32.4538	33.819	34.7035	33.3015	33.6597	34.5508	33.1363	32.8926	32.6487	33.5729	34.2098	34.2009	33.9092	34.3325	32.458	33.4275	32.4892	33.1104	32.5697	32.7695	34.421	32.8663	32.295	34.0882	33.5057	32.6735	33.4785	31.4089	31.2721	30.6185	32.2091	32.1324	30.0374	30.3519	30.2868	32.3201	32.8625
534	32.2724	32.777	32.0877	33.0104	32.7876	33.4194	33.2883	34.3763	33.3912	33.3108	32.5366	32.9104	32.3608	33.031	33.8462	32.5119	33.2204	33.811	34.3816	32.4196	33.1492	32.9944	34.7086	32.5766	33.8555	32.2902	32.6863	32.6793	32.5927	33.463	32.6944	32.32	33.9614	31.4601	31.3155	31.8955	33.6273	31.3892	30.9253	32.4503	32.8845	32.3833	31.5956	31.2501	31.5627	32.9571	31.6689	32.3533	32.3895
535	32.8207	33.6045	32.7604	33.5985	35.0101	34.0154	34.3713	31.3641	30.8984	34.5441	32.1714	32.1053	31.661	30.6209	31.9914	31.24	31.7929	36.6676	34.3626	33.0065	31.6875	31.927	34.6164	32.2379	30.1158	32.4482	32.2933	30.6945	30.5926	32.4795	31.6129	32.8212	31.8239	33.0429	31.8356	30.9248	31.5538	32.2351	30.6727	31.1677	33.1334	30.8034	30.0736	31.2341	29.5978	29.5214	31.5044	32.2363	31.7593
536	30.1042	32.8519	31.6154	32.3612	33.8944	33.0513	33.4615	31.7867	30.241	31.8583	31.2547	33.2127	34.768	34.4281	33.5985	33.9277	34.6866	34.5286	32.7268	33.3552	33.1647	36.0481	35.7926	32.7323	33.7143	35.088	32.1674	32.2175	33.2259	32.5575	33.5399	33.6479	35.7086	33.7472	34.4545	32.3174	33.2478	31.8541	30.6527	30.223	31.589	33.1424	31.9939	31.909	31.1353	32.945	33.2737	34.2004	32.745
537	32.8529	33.8356	31.4726	28.6412	30.711	31.3556	30.8895	32.3489	32.6585	33.3651	33.6626	31.2752	31.1287	29.2053	29.9107	31.9307	30.1613	34.5827	31.3585	31.1525	32.8034	30.8059	30.9748	33.2433	30.7967	30.4441	31.3856	30.8196	29.8436	32.521	29.9516	32.2276	32.0901	32.8961	31.0094	31.4607	31.9942	31.6901	31.9546	30.2416	32.0475	32.3245	32.2715	30.3283	30.5123	30.3368	32.1632	32.5084	30.843
538	33.4583	31.6111	31.8634	31.2192	32.3348	32.2983	31.2174	30.772	30.5676	31.7091	30.779	31.0483	30.9506	33.3496	30.8959	31.5619	33.0895	33.4394	33.9016	32.9827	32.3575	33.0215	31.6209	31.0119	31.9325	30.9162	31.0219	30.0482	30.0478	30.2086	31.2079	32.643	32.9178	31.0918	32.3834	30.6358	32.5294	30.9426	30.7817	29.8854	30.0301	30.2864	29.6307	29.5791	30.0414	30.2856	30.9813	31.9252	31.6704
539	30.5523	33.7777	30.9992	30.8975	30.5374	30.3533	29.2918	28.0277	27.3564	29.3451	28.187	30.1268	29.4546	30.5844	30.4013	31.8505	29.7157	31.381	30.5757	29.1565	30.9705	30.2479	33.4236	31.0253	31.3718	31.3921	32.3873	32.267	31.0272	31.1784	30.5779	30.3265	32.2229	30.7451	32.3966	31.7648	31.5112	30.4272	26.4332	29.1967	30.7885	29.9934	31.7273	28.7597	29.4341	30.9149	30.0833	32.7962	32.4
540	33.6446	35.2224	33.242	34.6737	33.3813	32.2657	32.7011	31.7976	33.115	33.748	32.4898	33.256	32.7643	32.1756	32.5375	31.8583	32.8195	32.6814	34.0677	32.0438	33.8759	31.701	33.5447	33.0283	32.837	31.9901	30.6878	30.222	31.891	33.2301	32.4383	32.7845	33.7077	32.7656	33.7649	33.0949	33.6531	32.6959	31.7953	30.6472	31.8789	32.4328	31.5779	30.3935	32.5161	32.1234	32.9798	33.6232	33.1653
541	33.7134	33.9048	33.9776	31.7392	31.6324	31.5612	31.5096	32.8912	33.9689	33.0449	34.0891	33.8215	33.6204	33.8405	33.5337	34.0498	33.8079	35.5735	35.3033	33.6781	33.2609	32.5528	34.9329	33.2176	32.3965	33.036	32.9154	33.2197	33.2122	34.1994	33.4298	31.4828	33.5393	35.2857	34.3983	34.5785	33.7707	33.2056	32.9739	30.9152	33.3207	30.668	31.3773	30.5124	32.521	31.5391	32.3816	32.5533	33.5877
542	31.2386	33.3282	33.7892	30.4501	32.1251	29.9747	30.7851	31.8987	32.7374	32.6255	31.0525	33.1905	30.6491	33.1738	31.5843	32.1136	32.3893	33.5843	33.2545	31.708	33.8187	34.6314	34.1158	32.9896	30.1163	31.7838	32.0859	32.5741	31.418	31.415	31.4435	33.8748	33.6117	32.6741	34.1461	31.8484	33.1925	32.4428	31.3429	30.5028	33.207	31.4211	30.4296	30.2866	29.8717	32.825	31.8228	32.2829	31.6872
543	27.7843	30.8692	31.116	31.5204	31.8216	33.2188	34.0838	33.3423	34.4723	34.5537	34.3521	34.3925	33.1155	35.6617	33.7788	31.9542	32.9649	31.586	33.2409	32.6678	35.7198	35.0604	35.1401	35.136	31.7266	33.254	31.269	31.8844	31.6773	32.1435	31.4813	31.2494	31.2661	31.9736	28.794	31.0275	31.6698	31.9548	31.0929	29.5061	31.8849	30.4169	31.2501	30.6904	31.7428	29.6014	30.0575	32.4314	31.6456
544	32.2363	33.1272	31.0411	31.1352	31.6746	31.7599	31.9648	31.1039	30.3154	32.7469	32.6162	34.157	32.494	33.0998	33.4597	33.3383	32.3443	33.049	32.9556	32.0241	31.5772	32.0906	34.3108	31.9696	31.5609	31.8449	32.1666	30.7193	30.5901	32.6783	32.2427	32.398	32.5166	32.5813	30.9951	32.2233	31.9213	32.2695	31.3851	31.5626	31.6726	31.1724	32.2117	31.0318	32.179	31.9335	32.0617	31.3019	32.9454
545	28.3858	30.8455	28.8534	28.0465	28.9615	27.4884	28.0561	29.288	31.1271	31.0659	29.1801	29.1341	28.8884	31.9593	30.6863	30.8283	31.1486	31.997	31.219	31.2373	30.7754	30.1253	32.1883	30.3022	29.6957	31.5348	30.6114	30.4397	30.1521	30.2055	31.8121	31.126	31.8554	31.7405	31.1725	29.5998	32.3401	28.0746	28.2144	29.5694	31.4938	29.4645	29.3382	28.2278	29.2134	31.5284	31.399	31.9484	32.4515
546	29.419	28.8132	29.5729	27.9148	29.4623	31.3979	31.0251	31.7236	29.8432	33.1757	32.0968	31.8874	31.0543	29.755	29.6592	31.7476	31.5217	30.6256	30.5739	29.2066	32.1111	32.4487	33.4448	32.4282	31.4366	32.21	32.2057	31.2809	30.3205	31.4157	30.8899	31.3058	33.2083	32.1407	30.4013	31.5098	31.6518	32.0053	31.5477	31.1502	30.3965	31.191	31.1051	30.757	30.3984	32.8952	30.5462	30.2686	32.6253
547	28.2503	28.8763	29.2609	29.2194	30.109	30.6548	31.684	30.0697	29.9445	31.2037	31.2514	32.792	30.9108	31.2632	31.0462	31.9673	29.655	30.4084	31.2765	32.0152	31.7323	31.9583	34.1044	33.2639	32.0146	33.5905	31.1327	30.8674	31.2402	31.6246	32.5247	32.6526	34.8231	31.7903	31.6328	31.7923	32.9175	34.0208	32.6105	31.2588	31.5345	33.0508	31.5012	27.6894	30.2535	30.7341	31.4357	32.8533	31.6243
548	30.7921	31.0147	31.4254	31.4312	31.8633	31.7835	31.2852	30.4551	32.6364	32.1286	30.4914	32.5337	30.9766	31.648	34.3354	33.2062	33.0873	32.2501	31.4981	32.6747	32.3575	33.0712	34.446	33.7689	32.9469	32.2548	32.9448	31.4588	30.5028	30.9394	29.8596	30.9585	32.1303	29.0434	30.6487	30.3919	31.4338	29.2751	30.8105	28.8412	31.2089	30.7818	30.5293	29.1238	31.187	31.6152	31.2475	33.0202	31.7143
549	28.6009	29.8299	30.6619	30.9758	30.8358	32.2852	30.9448	31.443	30.5453	32.4598	31.1019	32.4414	30.9235	32.406	33.5447	31.5813	32.1132	32.4289	32.8163	32.0223	31.9239	30.6791	32.2157	32.5085	28.5277	30.382	32.9806	31.4174	32.04	31.6944	29.3311	31.1409	32.0114	32.1249	32.82	31.502	32.9951	31.7149	31.7608	31.4416	30.4132	31.8874	31.6999	29.7975	30.1822	31.4476	31.9992	32.1913	30.5549
550	32.4229	33.0916	32.0473	30.1615	32.2124	32.1407	31.6792	31.2904	32.1756	31.2567	28.4766	29.5764	31.6752	30.7742	31.07	29.6712	28.8999	29.2352	28.0921	31.0273	31.1518	32.2948	32.4217	33.7315	32.15	33.5404	31.4515	29.195	28.5814	28.5615	30.0019	30.3481	30.7634	31.5784	28.4987	29.1022	30.7194	29.0356	29.9609	27.8079	30.2272	28.0391	30.4007	29.2527	30.1765	32.0193	31.976	32.2472	31.1192
551	26.9798	30.4843	30.8975	31.1941	31.8902	30.3861	31.1772	32.8307	31.611	31.4114	30.34	31.3989	29.6514	30.5449	32.3015	31.6572	31.2217	31.884	30.2722	30.4099	31.4125	30.0581	32.544	31.8922	30.088	29.9985	30.2341	28.7238	29.1356	28.0552	31.8992	30.13	29.7439	30.4451	31.9441	30.2968	31.6068	30.8524	30.7486	30.5342	31.3447	31.8921	31.8448	31.6355	29.0019	31.3957	30.1168	29.8225	32.3704
552	29.9645	31.5701	31.659	30.1874	29.5404	30.745	29.1366	32.6063	31.4962	32.597	30.6021	33.0329	31.8792	30.8379	32.1512	32.7249	32.7703	33.696	33.3634	32.6361	34.4387	32.1756	34.8608	33.0427	30.899	32.9422	31.3192	30.6778	30.1355	31.5415	32.2166	31.3159	33.1331	32.0349	31.8221	31.14	31.731	31.3404	31.1158	30.217	31.0152	31.5913	31.0602	30.5035	31.1936	31.7219	32.2144	32.6052	32.3839
553	32.4778	33.5285	32.3918	31.7216	33.1148	32.318	31.9737	31.3078	30.7679	31.3893	32.3236	32.4535	29.7985	32.4976	33.0136	30.7507	31.8242	32.0745	32.3885	32.2125	31.596	31.8315	32.3508	31.9321	31.3206	32.3432	32.3602	31.6773	31.9315	31.5667	32.5857	33.9588	31.3634	31.6023	32.5437	32.6697	32.6134	31.6934	30.8055	31.998	32.8149	32.461	31.2393	31.6144	31.4725	32.1424	31.7382	32.576	31.7422
554	34.1066	34.2204	34.5239	31.997	32.6322	33.313	33.2651	32.2376	33.8773	33.6432	33.9764	33.7754	32.8284	32.8284	32.7211	31.5741	33.321	31.9961	32.9575	32.8578	33.1986	35.2738	35.1076	32.5214	31.0719	32.4481	33.0188	31.6084	32.3142	31.7592	32.553	34.6766	32.5517	32.1212	33.1802	32.8873	32.5713	32.2302	30.9217	32.1506	32.7183	33.4489	32.4738	32.266	31.3966	33.575	31.751	33.462	32.017
555	30.0973	29.9569	29.3855	29.7949	30.7381	30.0824	29.5341	29.9303	28.1799	28.2068	28.381	31.8907	30.5862	30.7738	31.2345	28.547	30.8724	31.1307	30.5101	30.4299	31.1077	31.9412	34.9726	35.4882	33.2755	33.7155	31.3266	29.3219	30.4649	30.7023	32.6684	32.3043	30.688	29.969	31.0256	30.2944	30.4854	31.9732	31.4236	28.0954	32.1884	30.6334	31.02	30.6739	31.3344	32.5419	30.2023	31.0629	30.486
556	30.7301	28.9704	30.1891	29.1776	28.9204	29.2232	29.3641	31.5184	30.7442	30.221	29.027	29.4156	32.4662	31.5899	29.8636	28.5813	30.529	31.4087	30.3684	32.1047	29.5389	30.5075	33.2958	30.2642	27.7731	28.7539	28.7079	28.634	29.3465	31.4157	31.4991	31.4467	31.0354	29.9916	31.0813	30.1348	31.1739	31.8767	29.5841	28.625	28.8088	30.8721	28.9896	29.7085	31.5981	31.1787	30.8811	30.177	31.9421
557	34.131	34.1665	34.3587	34.5266	36.1307	34.9634	33.0482	35.2084	35.6226	33.5546	30.0983	33.2309	33.0837	33.5109	32.3238	30.9978	32.9746	34.2889	33.133	33.4679	33.2043	33.3408	33.5016	32.5278	32.6076	32.877	34.1132	34.2189	32.2231	32.1875	33.1415	31.2875	31.5264	31.8667	32.0107	31.4592	33.1198	33.7071	28.9912	30.0346	31.175	31.05	31.8234	32.533	33.1794	33.4157	31.6983	34.2936	33.1978
558	33.5977	34.2077	33.2226	33.321	32.0239	33.8255	32.4598	34.3076	34.0501	32.8196	33.0402	34.1588	33.7351	32.0119	30.6902	33.2574	32.8148	35.352	34.0879	33.1714	33.0287	32.914	32.8712	34.1114	32.3248	32.5399	32.4327	32.3191	31.959	32.5896	32.5954	33.4278	34.1914	33.0578	32.7675	33.4238	32.3798	32.4478	32.9018	31.0427	33.5535	32.8175	31.3363	31.1098	33.0828	33.3485	34.3657	32.5903	33.1069
559	29.8734	30.2539	31.0713	29.2251	32.4073	32.3927	30.7671	32.1389	30.8761	31.0385	32.6329	31.326	32.2461	32.1788	33.4075	33.6925	31.4539	34.7558	31.4103	31.0193	33.3521	32.6385	33.0051	31.922	32.5181	29.5557	30.8515	30.7123	30.7445	31.7044	32.5887	32.22	34.1834	32.7199	32.4097	31.1491	32.635	31.5734	29.9665	30.0061	31.8275	32.8319	32.4814	30.4288	32.3939	32.0152	33.2489	32.2522	32.0001
560	31.9256	34.2519	32.3527	31.0991	33.0353	31.4286	32.3979	33.2398	31.153	32.3396	34.5392	33.8268	32.2703	32.9172	34.7509	35.5946	34.9794	35.3514	33.0886	32.8075	34.4389	35.8767	35.9481	35.1401	32.2332	32.8659	34.8591	32.2937	31.81	33.6351	33.5977	32.6433	32.4947	33.7677	33.4501	32.3969	34.7091	30.6526	30.1097	29.4826	32.3292	31.7923	32.0642	29.9232	33.7179	33.4204	33.7358	33.2623	34.2289
561	31.4227	32.6953	30.1812	31.5393	31.4769	31.2181	32.1101	30.8423	30.8898	31.2893	32.0803	32.0628	32.2044	33.4411	32.519	32.2047	33.6559	32.4728	31.4625	31.3572	32.4459	29.7869	33.6774	33.027	32.4114	32.1065	32.6119	32.0038	33.0324	33.8695	32.0632	30.3781	31.8495	31.7515	30.8974	31.9582	32.2908	33.5992	31.281	31.0526	31.087	32.2493	31.4257	31.4617	31.7644	32.9494	33.3052	31.6967	31.3348
562	32.5383	32.0076	33.7781	32.6547	33.4651	33.5385	35.5252	36.4698	34.0207	32.3341	32.4325	35.5102	32.6787	33.6938	33.7107	33.08	33.9557	37.6706	35.2859	33.7054	33.5596	34.1725	35.2245	35.3448	33.0873	33.7286	33.4085	33.6428	33.6148	33.4207	33.0173	35.9445	34.686	34.1184	33.4319	32.7106	33.6187	33.543	31.7445	31.0845	31.1723	33.0651	30.3152	31.4336	31.7347	31.0514	32.2983	33.8892	33.7324
563	31.8371	33.1876	30.5907	32.8714	30.9329	32.1043	31.7752	33.1138	33.1494	31.7042	32.9408	32.9864	31.6069	31.3256	31.7115	32.6135	33.338	34.2405	32.6367	32.4721	32.2724	32.8115	33.5932	32.1677	31.5219	32.7249	31.7087	31.6307	31.5803	31.2407	33.7312	33.3805	34.0916	34.3777	34.7687	32.7269	32.5115	31.4794	30.081	29.2533	31.3554	31.583	32.4711	30.5908	32.3766	32.489	33.3797	31.3335	33.472
564	30.9788	33.5999	34.8064	31.4129	31.6811	34.5355	32.9138	34.4005	35.8393	35.034	33.2147	34.4607	31.299	31.3124	33.2241	31.9693	36.274	34.4594	35.2182	32.5116	32.0293	33.5725	35.9214	31.4626	30.1424	32.9566	33.2185	33.0498	30.6941	32.7688	34.737	31.9769	34.1838	32.9848	32.0617	29.1562	31.538	30.1281	26.4551	27.9971	30.4731	28.8935	31.3754	29.8874	31.7563	31.0699	30.2921	32.5028	34.2065
565	33.9649	33.0389	33.4108	32.5984	33.4629	33.6251	33.1495	33.2789	31.9974	33.9098	32.5885	34.9431	35.0384	33.0973	32.6546	34.1213	34.7742	32.8138	33.8508	34.9002	33.9476	33.7755	33.3486	34.1316	31.4469	31.4915	32.2039	31.5311	32.5965	33.4105	34.0717	33.3472	32.9712	32.649	33.7794	32.7791	33.5775	30.9145	32.6872	30.7675	31.9195	32.5379	32.4347	32.4764	31.7531	32.7049	32.7554	33.8121	32.31
566	34.4837	35.315	35.6379	34.0666	35.6802	34.5662	35.2301	34.589	33.7415	37.4332	33.9544	34.9362	36.2807	34.6489	33.9343	32.5851	34.7416	33.4462	33.8734	35.9287	34.8727	36.7328	37.2397	36.5122	36.1812	33.8529	31.3203	33.8664	34.1289	34.1882	31.7681	33.4959	35.004	33.1325	35.5986	32.5182	34.7102	33.0627	32.1041	31.5046	33.0097	32.1643	33.6895	32.0972	32.0031	34.4052	32.4701	32.6174	33.8196
567	33.6182	33.538	32.61	31.5042	32.9132	33.3466	33.3206	32.4614	34.8476	33.7177	32.8327	30.9248	31.931	34.0817	33.4691	32.9075	32.2218	33.7401	32.7104	33.2149	32.8182	32.7154	35.1883	34.2321	32.0003	33.7988	34.2409	32.3676	32.4599	33.4567	31.8866	32.6721	33.4186	33.2544	32.6674	33.9987	33.8388	33.4165	32.8018	31.286	33.4507	32.1816	30.4624	31.9014	32.8811	32.4527	31.6692	33.4607	33.2146
568	32.9623	35.1369	33.6186	34.336	31.9643	32.5444	31.5792	31.3713	32.386	34.623	33.0701	32.7514	31.9398	33.1543	33.4508	33.4479	32.5309	33.5566	32.1367	32.4983	32.0189	31.9114	36.1776	33.5219	31.6659	31.8149	32.7866	31.8939	31.3856	32.0104	32.0915	32.4759	35.1113	32.5119	34.4914	33.6433	32.4691	33.2583	32.4773	31.4472	31.4997	31.9284	30.0743	30.9396	31.149	32.61	32.6492	33.5898	33.5837
569	33.6833	34.1059	33.6457	35.614	33.6501	33.3111	32.557	32.1926	31.5792	30.6067	31.905	32.2529	33.1171	32.831	33.725	33.532	33.84	35.0607	35.3048	33.5992	33.9325	33.9586	36.502	33.4907	33.6313	33.9727	33.3784	32.728	31.7438	33.7208	31.9865	31.7665	33.8099	31.9386	33.1349	29.4544	32.2593	34.017	32.3599	30.2558	31.8393	33.1724	33.8942	32.5466	32.5092	31.6151	32.3847	32.2171	33.1123
570	30.8443	33.2908	33.3095	31.6316	32.5095	32.2018	32.7157	33.4686	32.3897	33.9	31.5382	32.1685	31.6879	31.4345	33.7097	32.865	32.4196	33.8027	34.2982	32.778	32.7501	33.6807	31.6782	33.2864	31.446	33.1062	31.7678	30.5383	31.511	31.0892	32.3038	31.4661	31.931	32.4549	30.0523	32.0236	33.3778	31.8149	29.2554	28.3997	32.6382	31.6821	30.4003	29.8137	32.1915	33.2102	32.3877	32.2216	32.5963
571	32.2883	35.238	34.4825	34.8291	35.4817	34.7503	33.7074	32.6811	33.0826	33.6488	34.5976	34.7003	34.0782	34.7258	35.306	34.931	35.3401	35.5081	36.0366	35.3488	34.7886	35.0768	36.0315	34.9315	33.1912	33.7414	32.393	33.3616	33.5342	33.8649	32.945	34.179	34.7562	34.4996	35.3168	34.2446	33.8669	33.6436	32.8248	30.2995	33.635	33.7219	33.244	32.5708	32.9389	32.8846	32.1319	33.0823	33.752
572	29.9472	32.8757	33.5009	33.7408	32.416	32.1324	32.7196	35.0752	33.3068	33.7441	33.4623	33.4885	32.9714	34.6862	37.1484	34.0212	32.3753	31.8403	33.8201	32.0492	31.271	34.4762	35.8828	35.9072	33.1731	36.8717	33.019	32.8957	32.1709	34.5393	34.6749	36.2932	33.8279	33.0381	31.8838	33.5809	33.3619	31.9806	28.0833	31.6382	32.5036	32.5697	30.7171	29.4886	32.6845	31.3512	32.5599	31.4772	33.4043
573	29.5578	32.2847	32.0492	33.2614	32.7132	32.4632	34.7122	32.9399	33.1842	34.5225	34.2272	34.4833	31.6898	32.4465	33.9984	32.7625	33.3368	34.4347	34.9056	34.4243	33.4393	34.0788	36.4972	34.3067	32.6167	34.317	32.9901	32.0362	30.7218	30.7673	31.3744	31.1327	32.5828	31.1086	33.1509	32.3844	33.4531	32.5757	30.8487	30.8063	33.3002	30.9162	30.8335	32.3497	32.2557	31.8862	31.5968	31.8714	32.4106
574	33.9213	36.4044	37.726	35.6563	34.5595	34.864	33.4358	34.1278	35.9422	34.9327	35.3067	33.4471	34.8828	37.029	35.0239	32.7679	35.9865	34.9835	34.0525	31.8917	34.5279	33.0909	35.1084	32.3451	31.7204	34.9139	33.0497	31.4238	32.1858	33.0747	32.326	31.5528	34.52	32.3535	31.7546	33.2575	33.5278	32.3604	33.2003	30.2886	31.4165	30.8041	31.5849	32.5405	33.3387	33.5257	34.5229	33.9591	33.2818
575	34.8334	35.043	35.8067	35.6228	33.1613	34.8483	34.6954	34.332	34.171	33.7523	33.7402	35.9431	33.8078	35.0795	35.0118	33.5421	33.263	34.351	33.7518	34.6578	35.5165	33.7821	34.536	31.9664	32.16	31.7101	34.1919	32.5637	30.8962	32.4518	33.15	34.0675	32.9554	33.1634	33.419	34.3759	32.9043	34.0737	32.7193	31.028	32.4116	31.6292	33.9938	32.6797	33.1722	33.6279	32.0147	33.0475	33.9561
576	32.2274	33.9478	36.9764	36.2596	34.5028	33.8516	35.4717	36.9485	36.5635	36.982	35.3846	35.6062	34.0772	33.6349	35.4058	35.0655	35.7186	34.8183	36.3673	34.9434	36.5097	36.5857	38.0007	35.4419	32.3635	35.1113	35.2964	36.7897	35.1676	33.5177	34.2341	31.76	33.8848	33.7639	33.3367	34.4815	34.647	33.1845	31.1201	30.7368	33.6069	33.2626	32.0754	31.66	32.2355	34.1462	32.3099	33.5437	32.8978
577	35.3576	35.3792	33.0898	33.2919	34.2092	33.5094	33.0871	32.7529	32.6265	33.5746	32.4709	34.6638	33.4809	33.9963	34.1881	33.019	34.1042	35.823	33.0147	33.0184	32.5532	32.7481	33.1905	34.3329	32.7702	32.4229	31.8992	34.3187	32.5321	31.8274	32.0468	32.4235	32.4924	32.8048	31.13	32.5446	32.5909	32.4966	33.4473	31.612	30.228	31.9536	30.7887	30.8	31.0106	31.2559	31.1263	31.5278	33.7262
578	41.6328	37.9155	38.1175	35.8433	38.2714	37.5087	36.115	36.6327	35.7618	36.9344	33.9209	36.1218	33.2287	34.0878	36.7522	34.8057	35.3369	37.1488	37.2693	35.0521	35.0345	33.2522	36.1902	34.9281	32.3685	34.3003	35.1633	34.2996	36.425	34.1304	34.9078	35.1797	35.7846	36.0012	36.5075	35.7436	34.2694	32.5815	32.0859	32.4152	33.9601	34.4612	33.343	31.7782	32.9355	34.1072	32.8393	33.9814	34.9208
579	35.3499	34.1653	33.8341	34.7821	33.7446	33.2657	34.9625	34.3212	35.6154	35.3263	32.1453	35.3918	33.7003	34.482	33.5634	34.8068	33.0479	36.7292	36.4309	35.5789	34.6744	34.3579	33.7549	33.9344	32.9572	33.3694	33.1761	30.6199	30.8694	31.4913	32.954	34.0295	34.371	34.1898	32.8762	33.6367	33.4863	32.333	31.3357	30.7575	31.3611	33.505	31.9567	33.5894	32.4347	34.0188	35.1173	33.6734	34.7162
580	35.8502	36.9931	35.2994	35.4672	35.727	34.7137	34.5271	35.6736	34.8775	36.2497	34.7338	35.1737	34.13	35.1494	36.9123	35.3293	33.7645	37.4697	35.805	36.7178	35.2844	36.564	38.0958	37.9876	33.8376	34.8826	36.418	34.0328	34.6897	33.7906	33.7986	35.184	35.0597	33.615	34.9522	36.0701	35.3006	33.4543	32.221	29.7265	34.0088	32.1093	31.5798	31.3415	33.3505	33.4471	34.1803	34.9186	33.6695
581	36.5776	36.7912	35.7931	33.8212	34.9681	36.9733	35.6203	34.1047	35.9186	35.3845	33.8927	36.2939	32.8525	36.3303	34.4091	34.1141	33.0554	34.9219	35.8376	35.4693	35.7926	34.9235	33.2174	34.6831	33.2276	34.6474	33.9001	34.8503	35.0551	35.8292	35.4454	36.5728	35.4267	34.27	33.6428	31.6709	31.6191	33.686	33.0418	31.5195	31.5348	32.7068	32.6636	33.2592	34.2263	34.0208	33.4904	34.5177	32.4484
582	35.7678	38.6009	35.4019	35.5829	36.4077	36.8587	36.7557	37.4991	38.1561	37.5648	35.6436	36.1269	35.0379	35.0439	35.6538	36.5557	37.7481	35.8034	34.1523	34.9314	35.461	34.4182	35.4231	35.4503	35.1194	35.9708	36.4398	32.7449	34.2081	34.4896	34.3324	34.3984	35.1412	34.941	34.0639	34.9385	35.4352	34.5103	33.9587	34.1209	34.3981	33.824	32.5609	32.4546	33.7053	33.0253	33.9096	34.0836	34.1649
583	33.6592	35.5606	32.5086	34.136	32.5469	32.7709	33.9844	34.1281	33.6049	32.8479	31.1842	33.8067	31.4994	32.2162	34.0873	32.6977	33.8701	34.1683	33.1207	33.157	33.2892	32.6975	33.9105	32.7691	32.1836	33.5033	32.5357	32.4666	32.5208	32.8461	32.7647	32.3669	32.394	32.6829	34.1713	31.788	33.3713	33.0906	32.6891	31.2455	30.9996	34.4976	30.4621	32.5346	31.8731	32.9871	32.8592	31.3285	33.7609
584	36.4705	35.4759	32.5548	33.21	32.3403	33.9777	33.9522	33.2029	32.5545	33.8509	31.9146	32.6624	33.1855	33.9783	33.4801	34.1358	33.3591	34.4269	33.0708	33.6793	33.3191	33.0075	34.6598	32.4626	34.5554	31.9537	32.4491	32.6554	32.6001	33.6845	31.9972	34.0474	32.5288	33.4132	32.6544	32.327	34.6329	32.4883	32.6768	31.0271	32.6289	34.6746	32.2889	32.6905	32.5941	33.1574	32.5945	34.614	32.3349
585	38.0898	35.8776	36.2783	35.8375	33.296	34.4575	35.6181	36.048	34.422	34.3518	33.845	33.7697	33.5622	34.3155	35.4817	35.6292	35.2568	35.5454	34.3401	34.0294	34.1535	35.2647	34.8893	35.2003	32.0524	33.3844	33.3739	33.4928	32.4045	33.9871	33.4918	33.8357	35.6634	36.0354	33.0616	32.9195	33.3044	31.9364	31.7531	31.787	31.7766	33.5859	31.0099	33.6545	32.4325	33.0958	33.3987	34.9821	35.5866
586	33.2569	33.2923	32.2453	33.2437	31.9978	32.9302	31.9059	34.3841	32.3219	32.3819	32.8268	31.7903	31.5279	30.9599	30.4745	29.3538	30.8516	34.1447	34.1551	33.2176	31.4414	33.9872	32.634	34.8281	32.4764	33.318	30.695	32.1338	30.6586	32.678	32.5508	31.9777	32.3981	31.7031	32.7111	33.4062	33.0243	30.5506	31.5626	32.7533	33.9588	33.1228	30.4476	33.4598	30.8561	33.5831	30.2084	32.5318	31.3393
587	33.4264	34.5526	34.1045	30.1389	32.8974	33.5667	33.5959	33.0385	33.9366	34.7698	33.9488	34.0163	32.4516	35.4423	32.9171	32.8575	32.3359	34.0091	33.452	33.5769	33.6836	33.9108	32.8325	32.3493	31.0752	34.0537	34.0854	32.1118	33.2542	33.6244	33.7798	33.1722	32.1	33.5335	33.2888	34.0212	32.9131	31.7167	31.5099	32.0857	31.5987	33.2168	30.9175	32.7767	31.5147	32.7385	32.2129	34.1608	34.2748
588	32.1506	33.1386	33.8621	32.088	31.9467	32.2662	31.9627	32.871	32.4369	33.6934	32.2088	32.9345	29.9712	31.4147	32.9617	33.7119	33.2199	33.9127	33.2712	34.1861	33.144	33.5322	34.1109	33.6266	34.0137	33.2561	33.6971	34.0304	32.8543	33.3397	34.2074	34.7859	34.5258	34.1649	31.8668	32.8669	33.5463	31.3193	30.5979	30.5944	32.4114	32.2562	30.8293	31.5933	32.176	31.2928	30.8914	34.437	34.2044
589	33.1789	32.8628	32.5786	29.5139	32.8401	33.358	32.6132	32.6671	33.0394	33.2139	31.441	32.448	31.9684	32.091	33.3676	33.3801	31.7468	33.5498	34.7043	33.8434	32.4001	34.0557	34.9403	33.9471	32.4471	32.6637	32.0348	32.3679	33.0806	32.3217	33.6144	34.2398	33.613	32.4604	33.4465	33.1119	34.596	32.65	31.7551	31.5866	31.4773	32.0407	32.7545	31.0356	30.228	30.1687	32.1984	33.3359	33.2157
590	37.9049	36.9687	35.5249	35.0965	33.4027	33.8512	33.9235	35.6949	33.6593	33.1241	33.0314	34.648	33.5713	34.0408	34.0345	35.7932	35.3943	34.0892	34.7795	33.3002	34.5344	34.5633	36.3028	34.51	31.3479	33.5048	33.6258	30.8714	29.9904	32.392	33.0782	34.036	33.2419	32.5938	33.6601	32.3483	33.3789	33.0696	31.0981	29.1645	31.5099	32.9974	31.4871	32.9612	33.9347	34.4125	33.0338	33.4208	32.9615
591	37.3533	32.4986	31.8561	31.3889	31.992	31.0039	31.2584	31.9083	31.0452	32.4457	32.99	33.3354	32.5012	33.7422	31.2633	32.0553	32.4923	31.9214	30.9709	30.8714	32.0013	33.6498	34.17	32.2937	30.2621	33.3265	33.5198	33.215	30.9649	30.3484	32.7439	30.5029	32.0814	31.6452	31.2141	30.3346	30.4996	29.6032	30.1627	29.1146	31.367	31.8786	31.088	31.7074	33.0844	29.1186	32.9618	31.4873	32.068
592	33.0149	32.8232	33.069	33.9846	33.7037	33.9116	34.3507	32.432	34.2213	32.3868	34.9434	34.3275	31.4736	35.0231	33.6076	31.844	32.3535	33.202	33.1672	32.907	34.5354	34.0977	34.2166	34.2117	33.4044	33.0681	33.9564	33.1614	34.1275	33.2123	32.1143	33.2437	32.3839	31.532	32.0213	32.4023	34.8379	33.982	31.1595	32.0401	31.9731	31.6641	32.9635	32.0538	32.1144	30.3512	31.4538	32.8324	33.2011
593	27.7423	29.9407	32.3826	30.3082	29.5399	29.7132	31.2188	31.8838	32.1019	32.1146	31.3671	30.1334	29.0667	31.116	30.2474	31.1233	29.9084	31.6077	31.9852	29.6311	31.6432	31.7353	32.0077	31.9026	30.3149	31.4756	31.2887	31.9793	30.7724	31.1944	30.7525	29.7247	32.4452	31.3174	31.114	31.4267	31.1652	29.4774	30.4311	30.1757	31.6277	30.4464	30.508	29.4922	31.7889	30.1797	29.6386	31.0537	31.0977
594	31.0424	29.8442	26.6615	29.0971	29.4546	28.5966	31.4	29.1072	28.6258	29.4955	30.0564	30.2326	27.7064	33.7803	31.5496	31.5908	32.8611	31.8902	32.2794	31.4773	31.1895	31.7405	32.2934	29.0209	31.7429	31.2546	31.2344	29.0733	29.7711	30.7898	30.8019	29.4035	31.193	30.0885	31.6066	30.574	31.9412	31.683	29.8511	27.0676	30.8764	31.0217	28.9063	29.5739	29.8245	29.1289	30.6522	31.2031	30.1504
595	30.3762	30.8894	30.9062	27.1347	30.2879	30.5115	29.4765	29.3794	29.3793	30.1824	29.8799	31.3042	30.8161	30.521	31.4865	30.7655	31.4889	30.4126	29.5827	30.7304	30.6086	33.2536	33.2257	31.6264	30.4018	31.4903	29.3767	30.3649	30.4969	31.5009	31.0125	30.9594	31.3601	29.7526	30.3539	31.5543	30.6525	28.991	28.9753	27.7734	28.8603	31.3398	30.0116	29.3714	29.315	29.0012	29.2958	31.0553	30.3975
596	32.9472	30.8295	31.1826	30.3011	30.9796	29.9667	32.0939	31.5608	29.7794	30.9744	29.9657	31.1007	31.6951	33.3103	32.2543	32.957	30.6174	32.1005	35.4276	32.351	31.5149	33.535	34.1769	32.2437	31.9754	31.2957	30.3737	28.3841	31.0295	31.6635	32.5371	31.2684	30.0872	31.5065	31.96	30.3664	29.5792	27.5166	28.9978	27.8595	30.5635	28.8994	30.1756	29.0694	29.7281	31.7741	31.2034	30.2993	32.6838
597	35.7619	36.1495	32.5593	29.819	30.0689	30.7391	32.2852	32.8342	30.7852	33.5832	31.2352	32.4629	31.9027	32.0762	32.0322	31.989	31.8088	31.2473	31.5883	32.8429	31.7292	31.3377	32.5026	31.7098	32.6307	33.0649	29.1889	30.2332	29.983	31.5829	30.3386	33.9308	32.038	31.3571	30.3587	32.9513	30.9524	32.5216	30.7267	28.8267	29.8079	30.9963	28.9865	30.2673	32.6371	32.8602	33.2397	32.9278	31.7301
598	34.2244	32.6335	34.1375	31.9284	32.3698	32.0899	30.109	34.2974	31.4825	33.6086	33.3302	34.9942	31.0921	33.7054	32.9488	33.0951	35.31	34.0178	35.4477	33.4602	31.4929	32.5998	32.3532	34.5875	33.5849	31.375	31.7906	33.0678	32.2551	33.2862	33.4813	33.0028	33.1174	32.0569	33.1162	31.2377	32.2526	33.697	33.273	31.656	30.2615	31.274	30.7038	32.5693	31.3578	35.2683	31.3776	33.8886	34.3076
599	29.6576	31.0173	32.475	32.2303	33.3551	33.0022	32.5814	32.0447	31.0636	31.6593	27.6842	28.9923	31.1942	31.7504	32.0919	32.9354	33.1074	34.8738	31.9069	32.7079	32.3581	30.3873	32.8711	33.2721	31.7679	31.9985	29.9128	30.4909	31.0433	31.8127	31.4354	31.4044	32.7479	31.4174	32.0316	32.6534	32.2903	30.8035	29.7381	30.7448	31.8737	31.7645	31.2535	30.4445	31.6052	32.8583	32.2598	32.9267	32.4431
600	34.0316	34.3016	33.1085	32.8588	33.4194	32.506	34.0564	33.1388	32.4597	32.6542	30.3005	31.9639	31.3609	33.0683	32.9786	32.8459	31.774	31.8575	31.9737	32.0634	33.5117	32.7551	34.0562	32.0283	32.4433	33.9389	34.1702	32.6796	32.0255	31.9188	32.4144	32.0359	33.0829	32.1152	31.1994	30.7591	32.311	30.597	31.1301	30.5949	32.6803	33.3816	32.0688	32.2961	32.4124	32.9026	33.2252	33.4232	31.3211
601	33.8473	33.5942	31.5867	32.3002	32.7041	32.6497	33.4993	32.1035	32.463	33.0317	32.8466	33.2033	32.443	33.1296	34.5918	35.2963	33.8047	34.8985	33.1899	33.4393	32.881	32.5826	33.9425	31.1508	29.7645	31.9117	31.1649	30.8194	30.2099	30.3821	31.6235	33.0727	34.0947	33.552	31.4689	32.1134	32.6364	33.8247	31.1336	29.4503	33.2266	32.9554	30.7226	30.5235	30.9279	29.9615	30.6223	32.4737	32.3922
602	33.2862	35.546	35.0688	34.8163	34.6419	34.156	34.3227	32.5523	32.753	32.623	31.2706	30.4841	33.2043	33.3478	34.3361	33.9538	33.5427	33.8303	33.6018	31.7202	32.7322	32.0504	33.4324	33.4691	33.3467	33.7675	31.918	33.8469	31.9172	31.8371	33.2273	34.4011	32.6711	32.4696	32.6114	34.4832	32.4043	31.7946	31.4872	31.7453	31.5893	32.1093	32.4839	31.4967	32.6766	31.6974	32.135	30.9479	33.942
603	34.5979	33.6633	35.8201	35.244	33.9767	33.7176	35.0311	34.9299	35.5846	35.8522	34.6499	36.1795	35.4476	35.436	34.7777	35.6489	33.3462	33.6825	35.0353	33.905	33.5368	33.7741	36.3278	34.1495	33.9219	33.6802	33.7653	33.0964	33.5908	33.3938	34.9531	34.263	34.153	32.466	33.6517	33.4558	34.6509	35.2758	33.838	32.0658	32.5557	33.0859	33.5671	33.24	32.5538	32.2095	32.084	33.5203	33.3043
604	34.369	36.0292	32.9924	34.3283	34.0721	34.9771	35.1888	35.4706	35.479	35.009	33.8743	36.7772	35.4501	35.1881	35.4094	35.5338	34.759	35.906	34.8559	35.4528	34.444	37.1596	36.3558	34.6059	35.3766	35.0727	33.545	34.0738	33.0549	34.5994	35.5082	35.0238	34.4903	35.7444	33.1124	34.2906	36.1387	33.2807	31.2185	31.5703	33.6587	32.7249	32.4484	32.8462	32.7861	32.8882	33.6774	34.6251	34.0391
605	33.697	36.7843	35.8335	33.6881	34.703	33.5111	34.3568	32.6804	33.412	33.3565	34.2493	34.7373	34.2729	36.379	35.3147	34.515	35.0896	34.3218	33.8303	32.0861	33.2528	32.447	33.6408	34.8214	34.9803	33.6651	33.3271	31.2896	33.0116	33.198	33.7514	33.4252	33.8479	36.9695	35.0537	34.5406	34.8975	34.0338	34.4146	30.9812	32.5865	34.1234	31.3856	31.5068	33.7557	34.2657	33.9906	34.4207	33.8647
606	35.7619	36.2861	36.5275	35.1049	34.557	35.4841	34.3465	34.664	34.8944	35.2109	35.4625	35.1898	35.2844	36.0859	35.8946	36.2726	35.7128	34.7432	33.5779	34.9299	34.8352	34.361	36.1059	35.636	34.9687	35.8492	34.313	33.0498	32.8054	34.2347	33.4158	33.836	34.9263	34.148	33.2345	34.054	32.9317	33.5278	33.6133	32.1467	33.1692	32.2073	33.7831	33.3982	34.542	32.7761	33.1432	32.3345	35.2434
607	33.5313	31.2071	32.7986	32.394	31.9196	32.2076	33.0678	33.4434	31.5114	31.8576	32.2397	31.4551	31.8309	31.627	32.2228	32.1563	32.5759	30.8314	34.5765	32.2486	32.7293	33.2103	32.7745	32.3402	29.3748	32.823	30.6289	32.4483	31.2492	31.2985	31.2487	31.625	32.7954	32.0816	32.5396	34.2598	33.5467	31.5479	32.7518	33.2147	31.836	31.736	32.3784	31.9376	30.245	33.6463	31.0009	31.7158	31.3511
608	33.3641	32.8597	32.4509	33.0425	33.3462	33.5185	34.0958	32.8997	33.1141	33.12	33.4806	34.2034	32.0571	33.0664	31.8553	34.0046	33.7483	34.2636	32.8205	34.8553	34.721	33.5194	34.5288	33.4155	32.7739	34.372	34.2447	34.4385	33.236	31.6925	33.4117	33.4889	33.6294	33.2542	31.9895	32.8751	35.0695	31.7784	31.5573	30.3438	31.6561	31.9486	30.0897	32.1918	31.8551	33.1685	32.0473	33.3355	35.5234
609	33.5414	34.7449	32.884	34.0039	35.9675	34.3023	34.2937	35.1352	33.0922	34.6713	32.6368	33.0555	32.3805	32.3566	32.5864	32.8193	32.8368	33.993	34.1809	35.2122	33.3747	34.0766	35.381	32.9995	32.7798	32.0775	32.6536	31.6263	31.0892	33.144	30.7062	33.8471	32.6205	33.7842	30.5779	31.4724	32.4029	30.9334	30.4943	32.4981	33.2267	32.4404	33.8308	31.4607	32.1311	33.0918	34.5154	32.0219	33.6353
610	34.3865	33.457	35.4674	34.6378	34.2166	33.8165	34.5566	34.836	34.5716	34.793	33.8794	33.9067	32.8991	32.5269	34.2187	35.3302	34.4831	35.5733	36.0999	36.5224	34.5519	34.9124	36.4565	33.8236	32.4764	33.293	34.3734	33.6779	33.9531	32.9662	33.2969	33.9655	34.7706	34.5438	34.9688	34.5322	33.0464	32.4511	31.4516	32.4107	32.6509	32.5278	30.8392	30.6628	30.5516	32.0442	31.5375	32.9919	31.9353
611	31.5422	33.7932	33.5614	33.0397	32.8599	33.8015	32.7923	31.9031	33.7869	32.7372	33.7963	32.8945	31.9943	32.9974	33.2473	32.8823	35.2397	34.1376	33.5879	33.389	34.1953	32.2879	35.7089	34.2065	32.1624	31.8111	33.4377	33.6467	32.6553	32.9466	32.5889	31.8885	31.3376	32.9586	32.4526	32.073	32.8043	32.513	32.8491	30.4776	31.335	31.5384	31.5286	32.6071	32.9057	33.4712	31.8717	31.8246	31.9631
612	32.2252	34.788	34.9914	33.5892	35.0726	34.0719	33.8142	34.7591	32.694	34.2703	34.028	33.3587	32.2972	32.4063	33.2604	34.3433	35.0542	32.6093	31.7157	32.8034	32.3815	34.023	34.6406	33.2834	32.2897	33.041	32.9242	34.8939	32.6859	32.485	32.157	32.5078	33.8052	33.2126	33.7606	32.5516	31.6862	31.1527	31.2706	29.3213	33.2006	32.1736	30.8372	30.0273	33.3029	30.9134	31.0655	34.2976	32.6308
613	34.7675	35.7913	34.2708	34.0448	34.1432	33.6584	33.5563	34.1489	35.7172	34.0205	34.7027	32.353	32.9098	34.6106	34.9834	34.6111	33.3471	33.6314	33.1077	32.766	34.224	33.311	35.589	32.6605	32.7003	34.3475	33.1541	34.5174	31.7456	34.3917	32.609	33.8049	32.8324	33.1199	32.3069	33.7402	31.9244	31.3452	31.8717	31.5224	33.3728	31.3272	33.3986	34.4709	34.0624	33.9868	32.7981	34.0123	33.6805
614	37.1439	35.1859	34.3817	33.9687	34.7347	33.9242	33.3258	34.0265	34.8486	35.2963	33.9821	34.1718	34.2073	34.4116	33.9426	33.4772	35.4663	33.4014	34.838	34.4723	34.7412	34.852	35.2607	35.1639	34.3024	33.1997	34.7359	32.5956	33.6736	33.4753	33.7245	33.024	31.8567	33.5751	33.6485	32.8396	33.5176	34.0976	31.508	34.1816	33.4252	33.3906	32.2193	31.6297	33.1423	33.451	33.7486	35.0111	32.848
615	35.6337	34.653	33.785	29.0888	33.1512	31.9296	34.4922	35.5235	32.3912	33.1107	34.3396	35.918	32.8993	34.4611	34.4391	30.5901	33.3414	34.9066	33.0496	32.4732	33.0665	35.9249	34.6061	34.3474	31.3729	33.2218	32.5185	32.0603	32.3311	31.8862	31.952	31.6626	33.0366	33.4918	32.8787	33.4895	33.6664	33.1632	32.7552	29.8973	30.8552	33.1175	31.34	34.0484	33.8485	34.9942	32.4815	33.528	33.6697
616	34.641	33.949	34.0838	32.9103	33.8975	32.2689	34.054	34.8913	36.0336	35.112	33.7937	34.2276	34.8254	32.3721	35.4039	33.4211	32.1114	35.094	33.2882	34.3813	34.0494	34.706	34.298	34.1872	34.2109	35.9013	32.5112	33.4304	31.4918	32.7215	30.9846	33.0236	33.0941	33.0767	33.3612	31.879	34.8158	33.4328	29.9988	31.4899	31.3217	32.7008	33.1251	31.7428	34.7207	33.917	34.1799	32.7065	32.3217
617	37.2704	37.5446	35.6155	35.6168	34.4179	33.0582	35.0999	35.2973	33.905	33.8878	33.8263	35.5733	33.3651	34.1445	33.7415	33.1258	35.1496	37.7858	36.6194	36.1853	36.8769	35.1364	38.7968	33.7752	33.7485	34.3381	32.8371	33.4211	30.9884	33.6249	32.115	32.0071	33.2597	31.783	33.3348	32.6279	33.1113	32.3017	30.9992	32.0116	32.4428	35.0414	33.7745	34.6798	32.651	34.1832	31.7173	33.9738	33.5978
618	33.9423	35.8626	35.4443	31.9195	32.1607	32.8495	33.4311	34.8337	33.9796	32.808	34.466	35.3271	32.2264	34.1021	34.8717	33.4107	33.2079	33.3499	33.0381	34.7548	35.4437	34.9581	35.2666	34.0131	32.9886	34.0997	33.4933	33.382	34.5072	34.1745	33.3234	33.7958	35.672	32.8997	32.8799	31.7438	32.1923	32.046	31.4204	31.6904	31.5711	33.1473	31.3297	32.8784	32.7762	33.3295	33.48	33.3718	33.7086
619	32.2297	33.5659	34.8951	34.4261	35.6485	35.1311	35.385	34.7518	33.8175	34.1331	33.4074	33.5232	34.1562	34.5999	35.6109	33.6669	35.0086	35.8556	32.6439	32.8292	34.3365	34.44	35.8842	34.7728	32.431	34.0811	32.7348	33.0765	33.544	34.1281	33.4215	33.7829	35.0057	32.3481	32.869	32.9391	33.6315	33.5601	32.6438	30.8187	32.1203	32.8796	31.3358	33.1473	33.3315	32.7143	31.7863	33.2164	34.2349
620	34.2965	35.4814	35.0992	35.7129	35.0307	34.4511	34.8262	34.0723	31.7468	33.3663	33.1657	34.7797	34.4056	34.1791	34.3868	34.259	34.2425	36.4098	35.6052	35.6763	33.2838	34.6608	36.0682	33.3145	33.6995	35.5254	33.1698	33.0646	34.0335	33.6801	32.7328	31.9329	34.2103	32.6097	32.4817	33.5244	33.6814	31.3693	33.4527	31.4483	34.2379	34.5023	33.4502	30.0735	32.0366	31.9938	32.5809	34.8715	32.4651
621	34.4325	34.3431	35.6539	35.8997	34.8602	34.9744	33.2958	36.3914	33.8413	34.1672	34.4263	34.2303	33.855	34.548	35.7147	32.753	35.3253	34.5927	35.4651	34.982	34.9984	34.1347	35.7977	34.8831	33.9155	32.4293	32.5324	33.1145	33.5219	33.3469	33.951	36.0734	34.9662	34.9429	33.4612	34.6538	33.8399	32.5649	33.2334	31.2281	32.7093	32.4328	31.3164	31.7934	34.2716	33.6818	33.6061	35.3809	34.9156
622	31.8098	33.3541	30.8389	31.6744	31.0828	32.1003	31.0108	32.4771	32.2418	33.6792	32.2545	32.9219	33.4498	32.3667	33.0575	32.5279	32.2653	33.1661	30.8419	33.8746	33.1414	32.6113	33.3175	32.2627	31.0407	32.2987	31.7546	32.0026	32.8608	32.5159	32.1932	33.5317	33.5044	33.6306	31.2687	34.2636	33.1008	31.8497	31.4964	31.8855	31.4153	32.0539	32.0343	33.2856	32.6681	32.6471	31.2077	33.3872	32.1041
623	32.9134	35.143	35.769	33.2877	33.4714	34.0511	33.5315	34.8282	35.4591	36.8723	34.3655	35.2876	36.5077	36.1008	35.0714	35.7631	34.6893	34.7544	34.1891	33.5939	33.5851	35.5025	35.2855	34.9709	34.5234	33.8133	34.6742	34.0951	31.8016	33.6819	35.157	35.5723	33.8434	34.3182	33.826	33.1385	34.6348	33.7535	31.8657	32.469	33.6035	33.0904	32.7012	32.3836	35.0256	31.8588	33.5351	32.1858	33.9608
624	36.4738	35.9647	38.0661	37.9249	38.1774	37.7068	37.375	37.7705	34.9801	35.2311	34.899	36.7839	36.341	37.1106	37.4433	35.3147	37.0897	38.3029	38.4364	37.9137	36.8755	37.4802	36.9009	37.4695	35.6738	36.1549	35.6321	34.7997	34.0858	35.1414	36.54	36.3091	36.3588	35.9388	35.8321	35.5347	34.8221	33.2562	35.0235	34.2267	36.1807	34.6569	33.0685	34.9607	35.2707	35.2781	34.6443	36.6636	34.0076
625	36.4695	39.7754	40.8171	39.8084	36.9912	36.8162	36.356	36.2554	35.9352	37.9004	35.9439	35.8006	35.3428	37.8134	38.1521	36.2681	36.8186	39.7825	38.9909	38.8248	37.1754	37.68	40.6788	37.2499	36.5646	38.2761	38.0318	37.6315	35.4777	34.71	35.6052	36.2074	36.9852	33.1408	33.8064	36.4057	35.8022	34.5953	32.9719	35.6744	34.7057	34.2395	33.1277	34.4161	34.3447	34.2484	33.7969	34.6222	33.8999
626	32.6187	34.5681	34.4677	33.1448	33.6954	35.7348	35.058	34.0257	33.7472	34.6186	35.8211	34.1854	34.9978	33.4207	35.9334	35.3555	34.7554	35.8303	33.449	34.7708	33.0979	34.489	34.6556	32.8888	32.8843	33.7715	34.1072	33.9981	32.7667	33.6214	34.0737	34.1025	32.5839	33.4837	33.9224	32.3129	32.8935	33.6661	32.9004	33.4896	31.7862	32.1616	31.4174	32.5835	33.0603	31.7677	33.5574	33.1803	33.2139
627	34.0799	34.0369	34.908	34.6078	35.5413	34.4249	35.426	35.1033	34.2736	33.3881	34.0029	34.852	34.7382	34.2516	35.4689	34.7082	34.2704	34.1568	34.2351	34.4693	34.4415	35.0685	35.5147	33.7506	33.0432	34.8338	33.2278	31.5555	32.8286	34.1396	32.8192	33.4172	34.1212	32.0159	32.9636	34.475	34.6136	34.233	33.0237	32.4296	34.1025	32.3435	32.5098	32.821	33.8971	33.3839	33.7428	33.8662	34.1864
628	34.0499	34.9743	34.582	35.2207	34.9526	33.0321	33.6661	34.3975	33.3343	34.6828	31.3531	34.7671	32.7685	32.7059	33.7386	33.6688	34.5895	35.1776	35.6422	34.5392	33.4793	34.8822	35.7662	34.4228	32.1736	33.0752	33.3964	33.6804	32.0288	34.1523	31.9253	32.2466	35.1311	33.528	33.4617	32.5159	33.1015	31.8306	32.9343	31.3098	33.4328	32.2529	33.3835	32.5266	31.5856	32.167	34.185	34.3452	33.8432
629	35.1915	34.812	33.332	33.5965	31.5602	32.5127	31.8888	33.1053	32.1071	31.8539	31.5804	32.5499	33.5375	33.1195	34.1479	34.84	35.7252	35.1493	33.4053	34.3077	34.0614	33.077	35.2822	33.7987	33.7102	34.4893	34.3783	33.3136	30.8296	30.077	31.7702	31.8117	33.863	32.7299	34.1063	34.4292	32.4597	31.9074	32.3174	30.8504	33.3049	34.5073	31.4475	31.9671	32.9688	31.8747	32.6251	32.1687	32.5989
630	30.7039	33.8694	33.6923	32.9876	31.9083	32.3171	31.6419	34.8563	32.4019	32.8392	31.369	32.45	31.782	33.289	35.249	33.922	33.4914	35.0924	34.2345	32.5806	32.7054	33.2132	34.8962	34.1992	31.2485	34.3602	32.6786	32.1057	32.9957	33.8408	31.2894	32.4415	33.8271	32.6204	34.5651	33.0554	33.4328	32.7037	33.5006	31.1506	33.1576	32.677	32.9661	32.3732	32.2216	34.5229	32.1945	32.2241	34.3046
631	29.653	28.424	29.6798	29.2608	31.473	30.3704	32.5145	31.0357	32.9591	33.1163	30.7582	33.2289	32.2592	33.6362	31.8022	33.3066	31.0293	30.1403	31.7783	30.1899	30.4104	32.0409	33.4424	30.6198	29.3816	29.3503	29.4803	29.4265	30.2443	30.761	31.6482	31.2388	30.7811	32.2869	32.7994	31.1199	30.7692	32.1316	29.9307	30.0414	29.3651	31.157	31.0456	32.1951	32.3895	31.584	32.1578	31.5596	31.4558
632	32.1908	33.4513	32.5313	32.8875	32.7709	32.6578	31.5744	32.581	32.9549	33.3223	31.3837	32.9927	31.7487	31.5719	30.2299	30.7958	33.7514	33.6084	33.1042	32.4556	33.9144	32.4667	32.6508	32.7007	31.8228	33.2406	31.6152	30.4466	29.7729	30.8776	30.9558	32.2795	32.9439	32.2407	32.4554	32.6508	30.8789	30.594	31.3366	30.2546	31.4833	28.7713	30.665	30.95	30.9447	33.8914	32.1942	32.5898	31.021
633	31.9781	33.5856	32.3389	32.7725	31.6273	34.3606	32.7076	32.4746	32.8512	31.1646	32.7164	30.9574	30.1333	31.5541	31.1229	33.0425	32.1621	34.6372	33.2052	32.2462	32.9638	33.1343	34.2388	33.185	31.1793	32.362	30.5535	30.55	31.3646	32.5975	32.0365	31.4158	32.3178	33.3491	32.4092	30.3605	32.383	30.2067	30.9428	29.7131	30.7678	31.9086	31.5277	31.6697	33.5951	32.6241	33.004	33.1141	33.6872
634	37.307	36.1507	35.788	35.1601	34.7447	33.882	34.6153	33.3972	33.3372	34.1338	33.231	34.7575	33.1556	34.1423	34.8102	33.5717	34.2624	36.2777	34.4722	35.1483	34.9994	34.5372	34.1239	34.0801	32.006	32.5028	33.6128	33.4461	34.0042	33.3873	33.727	34.9019	33.4023	33.6901	33.2071	32.438	33.7458	33.5432	33.0052	31.0589	32.5331	32.0915	32.4281	32.0503	32.9075	34.2871	33.2688	33.1393	33.8832
635	33.8013	33.144	31.7546	33.8803	33.8471	31.647	34.2013	32.867	31.3727	32.3774	32.0352	32.1644	31.593	32.0806	33.5921	34.122	32.2165	35.7374	31.9385	32.8004	34.718	33.0458	35.8319	32.9854	31.6386	33.333	31.0187	30.2001	32.9036	31.2355	33.5527	32.7338	33.6558	33.6457	32.8358	31.0551	32.2391	32.3883	31.1396	31.6302	32.4675	32.7919	33.054	33.542	32.0608	33.0706	34.3063	34.4606	34.1314
636	33.3552	32.9702	33.0185	32.1555	31.9384	33.7866	32.6534	33.4207	33.8519	35.1215	33.6887	33.2694	32.6122	34.6967	35.3614	33.0618	33.8318	36.0439	34.9792	34.1698	34.8768	33.1292	33.4285	34.0647	34.2378	34.0527	32.9358	31.8406	33.3398	32.8327	30.7118	33.1861	32.7898	32.7027	32.7841	30.492	32.5377	32.9546	32.8499	32.0195	31.7762	31.3237	32.7229	32.5765	34.3227	33.8764	32.9201	33.9437	33.4661
637	33.9226	35.0869	33.0887	32.5839	32.8413	32.4654	32.2984	34.5418	34.4738	33.4879	33.7987	35.4666	31.7383	36.1831	34.5081	33.8949	33.7929	33.2937	33.4631	33.6711	35.1929	33.0306	33.6792	31.6495	33.3376	34.624	32.9629	33.1538	34.2216	32.8688	32.8016	32.5235	33.4825	33.8432	31.7289	31.6522	32.0832	31.0746	32.8926	31.3316	30.8012	32.8268	32.5028	32.3825	32.2267	33.4172	32.2374	33.3439	32.8339
638	31.0494	31.5108	33.4082	33.4441	32.3842	32.6844	33.6664	34.3963	34.1297	34.6877	34.5123	36.6316	35.6626	35.962	35.6286	35.1543	32.736	33.8349	33.1529	35.341	32.3561	32.6209	35.282	33.3486	31.9949	34.0034	32.6746	34.3733	32.5592	32.7327	35.3259	34.8777	32.8675	34.2384	33.9489	33.6187	33.724	31.5658	32.6679	31.4792	30.832	32.3151	32.6977	32.3736	33.4544	34.0294	31.5346	34.2496	33.2998
639	32.2266	32.9005	31.4819	32.488	32.6459	32.937	32.7946	32.2085	32.828	32.4154	31.3124	32.7142	33.7352	33.6258	33.1037	32.3435	34.109	32.4436	33.8917	32.8539	31.0405	30.6449	33.0994	31.9074	31.7008	31.1513	31.0509	31.5439	31.1552	30.0147	32.1922	31.0497	32.1164	32.1679	31.0183	31.4904	29.3797	33.1679	32.1287	30.7198	34.577	30.951	31.479	30.4491	33.3297	31.762	32.4737	33.3027	32.0052
640	30.4016	32.6927	31.4218	30.1012	32.9986	30.7584	32.7447	29.4082	29.5394	29.6045	28.7034	31.7645	32.7101	30.9209	30.8346	30.3249	33.1593	34.5327	32.0491	33.2917	31.2766	33.4182	32.6003	31.8205	28.7268	30.1494	29.175	30.8953	30.2567	30.0499	30.6715	33.7462	32.249	34.3562	31.236	32.7029	32.2806	31.1018	29.8625	28.2379	32.3124	33.243	32.9752	33.5154	31.4465	32.4835	30.5372	31.2858	32.6302
641	36.6712	35.4464	35.0232	34.9573	35.5122	35.4966	35.6875	34.2436	35.5956	35.7754	33.8276	34.918	34.678	35.4811	35.8802	36.11	35.3369	37.0172	34.6496	35.3556	33.6186	33.7656	35.0101	35.4712	33.9281	34.9514	33.5787	34.0011	33.1794	34.5416	34.2417	34.4228	34.0974	33.3527	36.274	34.6792	33.7462	33.5077	32.3492	31.6294	33.9213	32.4353	35.0714	32.4525	32.1229	33.3568	33.0294	34.2758	34.4612
642	35.9812	36.7139	36.2985	35.1856	34.588	33.441	34.5759	35.0596	35.6811	36.127	34.3824	36.504	34.0113	36.7021	34.3158	35.8431	36.0702	34.7198	36.403	33.9453	33.3439	34.3126	37.5416	35.6406	36.1857	35.5391	35.1215	35.094	35.4074	33.1631	32.8261	34.1748	33.8887	33.3474	33.8358	32.2231	34.3018	33.4285	30.7781	31.5339	32.3145	31.1281	32.9928	31.4017	33.5793	35.145	31.8827	35.441	34.3887
643	35.5972	38.8497	36.344	36.5533	35.4706	34.6138	33.8961	34.3578	34.7718	34.521	35.9051	35.5203	35.1246	36.5388	35.2179	35.2883	34.9139	37.0273	35.9809	36.0332	34.5878	35.6319	36.4429	35.8318	34.1758	34.3025	33.8122	32.7846	33.8795	32.5332	34.7623	32.2411	35.2241	34.7989	33.5057	34.0855	36.5008	31.8688	32.7605	32.2267	32.9762	32.9309	34.9283	33.7155	32.7559	34.1035	34.1337	33.0244	34.4852
644	35.298	38.0228	38.0771	35.6928	36.8113	37.0345	39.1651	37.6177	37.6687	34.9937	35.2593	36.6061	37.4966	35.5504	37.4457	38.4572	35.5641	39.5036	37.4328	37.59	35.8512	36.7637	36.898	35.5219	36.0961	38.175	37.2822	35.3218	34.3892	35.8903	35.582	36.6116	36.5293	36.5898	36.9898	36.1879	34.9112	34.6734	33.932	31.7441	33.0304	32.5897	32.6087	33.3247	34.339	34.8164	34.1348	36.7145	36.7951
645	35.6555	35.1703	35.014	34.5832	33.8801	34.3412	34.8499	35.7334	34.0814	33.7743	35.2644	35.7203	35.721	35.3075	35.6769	34.7276	35.3324	36.1905	36.6449	35.9077	35.6125	35.3387	35.5815	34.8182	33.7571	33.777	32.8317	33.3834	33.1241	32.8406	32.9091	33.137	33.4919	33.8518	33.3684	33.2126	35.2239	33.0362	31.4615	31.6598	32.9621	34.0839	32.7375	33.5233	35.0797	32.0976	32.2229	33.6212	32.63
646	35.7346	36.5793	35.4474	36.1898	35.6156	33.0577	34.117	35.8388	35.5781	34.571	35.4905	35.919	35.9254	35.0052	36.2509	35.1348	36.63	38.614	38.2318	36.7873	35.5301	31.9085	35.1091	34.6708	35.2908	34.2615	33.3699	32.3429	32.6848	33.2332	34.3905	34.1441	35.4678	34.4239	34.0771	33.6063	34.3247	33.1466	34.0399	34.2668	34.6901	32.992	31.2397	32.6358	33.2819	34.6198	32.7958	33.136	34.5895
647	35.4055	33.886	34.0309	32.8754	33.4008	32.9067	34.0071	33.8955	35.7809	34.3677	34.1078	33.7352	32.58	32.2988	32.8069	34.8416	33.0022	34.957	34.0268	34.6427	31.9909	33.4945	36.0614	35.3898	35.0843	34.9022	32.8589	31.6277	33.1069	33.2427	33.1799	34.1075	32.0603	33.4742	33.5053	32.6813	32.531	31.3584	29.854	29.5707	32.5551	31.4786	31.1191	29.901	30.8621	31.3715	31.9385	33.7797	32.9552
648	33.2707	33.403	33.8064	31.5841	33.267	33.2717	32.1929	31.9556	34.0342	32.0671	32.9047	32.3343	32.9895	33.4624	33.8762	32.8056	32.948	33.955	31.7205	32.2414	32.5012	32.2702	33.0449	32.605	32.5582	32.3473	32.9351	31.5376	32.4717	32.1862	32.1804	32.4403	31.8841	30.4079	30.7989	31.3503	32.0381	33.7129	31.4038	31.8886	31.1055	31.9208	31.5338	30.3782	31.5948	31.8299	30.6446	31.9429	31.0574
649	34.2934	34.7015	34.0088	35.0868	32.6829	35.8161	34.5357	30.8201	34.2179	34.3606	34.2044	32.7618	33.2684	34.2946	33.009	34.0552	34.7117	33.6301	34.5917	33.8345	36.818	32.936	33.3866	34.4228	32.9396	32.9755	34.167	32.9881	34.9792	34.1344	31.0669	32.6198	34.2538	35.0009	33.9243	34.4728	34.9753	32.5616	33.0528	33.1164	32.7796	34.3625	32.0025	32.508	32.2133	35.1796	32.396	34.2126	33.212
650	34.6791	35.9857	34.8569	35.3243	34.1356	34.6454	33.9883	35.4074	35.7707	34.0906	34.7557	34.6124	34.7516	34.792	35.7927	36.0925	34.1318	33.9406	34.7002	33.1728	34.0344	33.0577	34.6748	35.1421	33.1202	35.001	33.4247	32.6809	33.2613	32.6923	33.6973	33.4631	33.4464	33.2264	31.975	33.7739	33.1648	32.4796	32.2559	31.4604	31.7517	32.3008	30.5217	30.6894	32.896	34.4173	33.8126	33.4587	33.6437
651	34.7519	33.4271	32.5939	30.2231	31.4641	32.4807	32.9383	32.8914	30.3504	30.1074	31.6884	33.3091	30.9068	32.0192	30.3257	31.8588	32.0103	34.4954	34.0711	32.0936	32.8563	33.7437	34.218	32.107	30.6381	32.674	29.9478	32.4443	29.7154	31.8582	32.6708	33.0258	32.375	33.5467	33.507	30.4598	33.2528	33.2495	32.8657	31.5403	33.4728	34.679	32.6412	31.2461	32.6154	34.0167	32.5505	32.752	35.0184
652	31.8804	33.4123	33.813	33.1056	32.6453	31.4391	31.7475	32.1583	32.4804	33.7779	31.3232	33.9005	32.8863	32.0291	34.1758	33.7353	32.7951	34.3231	34.188	35.1687	33.9674	33.1217	33.5192	33.1832	31.292	32.6954	33.0524	33.5504	32.1676	31.8617	31.8929	31.7269	31.5923	31.5838	31.2878	32.1061	31.6971	32.9428	31.3943	29.316	32.379	32.3923	31.4793	32.0921	33.0401	31.7814	33.1811	33.858	33.3753
653	33.1345	31.997	32.1963	30.102	30.5421	30.1098	30.9516	30.8285	30.5568	30.4279	31.6156	32.4348	33.2771	33.2721	31.7996	32.4652	31.1644	32.0806	30.419	31.2364	29.3699	31.0582	32.4717	30.391	31.2058	31.4303	31.0973	29.9797	30.8687	29.8626	32.1435	32.2225	31.0281	31.7751	30.6277	31.6897	32.1515	32.0117	31.1756	30.3984	30.7718	31.6473	31.265	30.8425	29.7479	30.6297	31.2939	31.3188	32.4792
654	31.1518	29.5105	31.1188	30.3654	30.988	29.6	31.5499	30.0978	30.2941	30.8144	30.6266	29.4734	27.7363	30.5754	29.8454	31.6126	29.2513	31.9962	31.0535	29.9506	29.8919	31.5534	31.4996	30.9989	30.49	31.3225	27.8915	25.5783	29.1691	27.4947	28.8206	31.2972	31.4337	30.6019	29.697	30.555	30.5202	28.1679	30.2034	28.946	30.8421	32.75	29.8056	29.0658	29.4243	28.4796	29.3839	30.3847	29.2784
655	31.6794	33.7296	30.2051	29.4893	31.3596	31.3115	29.0289	30.8991	31.4462	30.5187	32.2188	31.596	30.7272	32.0499	31.7566	32.8898	32.127	32.6743	33.433	32.9835	31.1304	29.64	31.2506	33.3322	31.3433	32.1056	31.6849	29.5286	31.263	30.8381	30.3638	32.4559	31.9513	30.5336	31.842	32.5145	32.2349	31.4433	31.8729	31.0835	31.7079	30.3915	31.2093	31.1756	31.6777	31.3902	33.1922	31.2587	31.3001
656	32.3422	31.4972	33.1573	31.7692	31.2455	32.3555	33.1709	31.9199	32.2399	31.7152	32.2602	33.3933	31.9184	32.1745	33.0904	31.0253	32.4317	33.7389	33.058	32.1916	32.6052	33.5839	34.1189	33.5145	32.0557	32.6342	32.3275	32.7834	30.9027	30.6643	32.4993	32.2291	32.6297	32.9435	32.797	33.1248	32.9112	31.9853	31.3171	30.9873	32.271	32.7472	31.5832	32.3804	31.8506	33.9036	32.9977	33.5561	34.1766
657	36.1211	33.2661	35.0605	34.0355	33.9752	34.4881	33.4659	35.2115	35.0009	33.151	34.0274	32.0731	34.1159	35.1119	35.1713	32.9666	33.4811	33.1521	34.1152	33.2954	32.6125	34.123	33.7825	33.8688	33.3531	33.7632	32.8275	33.1474	33.0238	34.0628	34.9856	34.0801	32.1251	33.2284	34.2942	32.8482	34.4318	33.0425	32.6579	32.2258	32.3215	33.4929	33.0033	33.4738	32.8733	32.9112	32.21	33.5725	33.1459
658	34.4675	33.8599	32.2773	32.7493	34.8879	34.1351	36.1217	33.0658	34.6344	34.4391	33.3173	35.6014	35.3029	33.3629	34.5858	32.2464	33.7352	32.7333	34.1465	35.1933	32.9003	33.0176	35.062	33.1631	33.0284	33.5182	33.6024	32.2977	33.8203	34.0851	33.5106	35	34.0408	33.6602	32.0444	34.9586	33.8792	32.0636	33.257	33.2709	33.0687	34.3963	33.0422	32.2247	34.005	33.5705	34.4904	33.3657	33.5363
659	35.2168	37.4939	35.4675	35.2857	33.4674	35.2765	33.6253	33.0829	34.0258	34.4015	33.7618	33.6867	34.0086	37.0458	35.9315	35.9045	35.7682	34.655	34.3341	34.6129	34.2748	34.8775	36.5533	34.435	33.5377	34.8623	34.3169	33.6725	33.1752	35.7432	34.354	36.1139	33.4094	33.6798	33.0056	34.8703	35.2695	33.5582	31.9314	30.5485	32.8712	32.3709	32.907	32.4572	33.9704	34.3555	34.5982	34.6889	34.4177
660	34.9577	34.0016	32.5203	33.8192	32.7736	34.3553	35.678	32.7714	32.4936	31.5961	31.2149	32.6632	31.702	32.8967	33.55	33.6452	32.1671	33.8211	34.26	33.6543	32.8592	32.0303	33.4854	34.6616	35.8649	32.0468	33.5237	31.7583	33.2367	32.084	31.3317	31.4026	33.7867	31.9948	32.6281	30.7344	32.2508	31.3061	29.5224	29.3983	32.5516	33.152	30.8875	31.6498	30.6862	33.1607	32.7363	32.3164	33.2792
661	38.2695	38.3594	36.1549	35.7917	34.1646	32.488	34.4133	34.6862	34.2039	33.3008	31.3861	33.6728	32.8195	32.6555	33.7967	34.1689	33.6058	34.5562	32.6931	34.3049	33.1239	34.8769	34.8481	33.8845	32.5444	33.4518	32.8798	32.991	32.0144	34.9621	33.3908	34.8888	34.2707	33.7147	32.242	32.8645	34.6618	33.2852	32.6675	31.9919	32.2267	33.0168	31.2153	33.095	33.3461	34.1483	32.1133	31.6507	32.2032
662	34.1021	34.3801	33.1575	33.1298	32.485	31.4808	34.995	33.1953	30.7247	31.3118	31.5753	32.1347	32.8069	34.1173	34.7008	33.9934	33.6681	34.6283	33.3853	33.6865	33.1315	34.9643	34.1588	33.2354	34.7565	33.5715	32.8885	32.7674	32.4437	32.5647	32.8206	31.313	33.6588	32.5507	32.6559	33.2935	32.7436	32.6635	32.2438	30.5896	31.5078	31.0139	30.9867	29.4812	32.2067	31.5321	31.7807	32.2936	32.3629
663	32.9855	34.7534	31.5662	33.8386	31.9497	33.2557	32.696	35.0055	33.7222	35.2682	33.1722	35.65	36.4963	35.7704	35.1815	34.7572	35.3764	33.5605	34.3591	34.0856	33.208	34.4159	34.1562	34.6671	32.7488	31.7809	31.7364	32.675	33.3397	32.8153	33.5139	34.3779	33.6456	35.5151	34.2057	32.1106	34.2444	32.4291	32.3146	29.8348	31.5845	33.097	30.7211	31.6101	31.8265	31.2712	32.7148	34.0229	34.9366
664	35.185	35.7015	35.3707	35.0407	34.7996	35.9547	33.8401	33.1737	33.6828	32.8914	33.4768	32.1699	34.8594	35.1539	35.5462	35.2362	33.3294	32.0384	34.9714	34.9578	33.4889	34.8154	32.6925	31.6881	32.1148	32.9164	32.1989	33.1705	31.9227	33.141	34.2413	31.5567	34.3391	33.9161	34.9525	34.2802	36.0666	35.8525	34.2466	31.1747	31.5618	33.4012	32.0516	32.8934	33.473	34.5211	33.0695	35.0106	32.2426
665	30.2716	31.0594	33.7071	31.4996	29.8223	29.5603	29.2893	28.6324	27.2005	31.1189	29.4299	30.7653	29.6244	31.2456	32.7731	30.0182	30.1759	32.6617	31.5177	31.7258	32.4123	29.4885	32.7315	31.2318	30.7108	31.1334	27.9852	30.1243	28.421	32.4701	29.4107	30.4855	32.2235	32.1397	32.1576	32.1361	30.535	31.0613	30.32	30.5481	28.2787	29.5487	30.1359	31.7653	30.8414	31.8242	32.6835	32.9848	33.0563
666	34.6911	35.242	35.5377	37.5595	33.9455	34.3629	34.9835	36.4041	36.0229	37.7121	34.3018	36.6468	35.0249	35.5052	36.0751	35.042	35.8496	35.7896	34.8455	35.5391	32.8443	35.4238	34.242	34.7734	33.3093	34.8708	33.7511	33.1199	33.856	32.5832	33.5999	34.5625	37.0194	35.8043	36.6981	35.1743	35.0101	34.8308	33.0112	32.8699	35.204	34.3136	33.576	32.0281	32.2983	32.1649	32.1732	31.7685	32.2529
667	35.2492	36.7386	34.9661	35.2896	35.1457	34.6143	35.239	35.2243	35.7735	33.3794	33.8108	35.7861	36.8306	34.0942	35.0631	33.8965	34.526	35.0968	34.356	33.1261	35.1257	34.3823	33.783	31.7274	34.7187	32.5025	32.1574	32.3528	31.3214	34.1452	33.2532	33.5535	34.4223	35.8742	34.4882	35.1749	35.2126	33.0005	31.8818	31.474	33.7839	32.4966	31.8956	32.9546	32.8532	32.7594	32.9703	33.0808	32.7569
668	32.7347	33.8408	36.4561	33.7149	34.3154	33.8427	32.7312	34.2559	33.3772	34.3221	33.9607	34.9411	35.3155	34.4885	34.6961	35.9027	34.4421	35.275	35.2381	35.9439	33.0516	34.6533	35.691	34.2299	32.1585	34.3502	32.7854	33.2307	33.51	34.6613	33.5827	34.501	33.9852	34.1904	32.7015	33.4551	33.3053	32.1449	32.5128	31.3043	34.055	33.6891	30.4324	30.9073	31.9538	33.5162	33.8311	32.2831	32.8802
669	31.8398	31.7314	33.491	33.5825	32.1907	32.9035	32.5099	31.1505	32.8965	32.9712	32.6231	33.7634	31.8014	33.1685	33.1348	34.906	31.8504	32.8953	33.3747	32.3926	32.4362	32.6797	32.7407	32.5053	31.4383	32.951	32.1065	32.8657	32.592	32.3825	32.7033	33.1423	35.2731	33.9425	33.1615	32.2406	33.1751	31.3813	30.6038	31.0078	31.3445	31.0531	32.2743	31.8189	32.049	31.176	32.2329	31.3535	32.2828
670	36.6058	33.9256	33.7958	34.5185	34.96	34.3972	33.679	34.1655	33.8697	34.2633	33.8068	33.1564	32.281	32.4116	31.9688	29.7124	30.8035	33.097	32.8231	33.9663	34.2145	32.4929	34.0532	32.4167	32.4733	32.1963	32.6707	33.5461	33.4714	33.3472	32.5606	33.4388	33.4734	33.7098	33.9895	33.6838	32.5308	32.7518	31.5227	30.5173	32.234	31.7569	31.0153	30.1692	32.7933	33.0557	31.198	31.9679	32.8902
671	37.8678	36.1602	36.4365	35.9092	34.1737	35.1488	35.5983	33.8133	34.4369	34.6371	33.549	34.5029	34.4827	35.8144	37.277	33.9465	34.9173	35.2193	34.0616	33.9777	34.9146	34.7324	34.6784	34.0259	34.0706	34.3616	34.6949	32.8848	33.339	33.2972	32.8456	34.0439	35.1438	33.6196	30.9596	33.4597	32.2846	31.7638	32.0606	31.8597	33.6875	32.9248	33.8556	32.0855	31.4682	32.7626	30.0014	32.0194	32.6342
672	33.8973	35.2912	33.9975	33.3338	33.114	34.1788	34.8075	34.5288	35.7589	35.6169	35.051	34.2056	32.8909	34.7808	33.1882	32.0369	31.7158	34.0618	33.8288	33.1853	33.5644	35.0505	33.8467	33.5721	32.2943	32.4272	33.8311	34.3946	33.7419	32.8969	35.2581	34.3088	34.8582	32.2265	34.2878	34.6903	34.3156	33.7986	31.5402	31.825	34.0627	33.6409	33.9618	32.517	32.4048	33.4242	33.4875	33.7898	32.5598
673	30.958	32.8696	32.8684	30.3163	31.7007	31.6939	30.9163	33.0868	31.1006	29.8536	29.9337	33.128	31.3194	32.4522	33.1463	31.8534	32.1341	34.1995	33.8701	33.2956	33.7985	32.5162	32.1753	30.8911	29.4299	31.5385	30.3217	30.4832	30.3081	30.5956	31.7936	31.0922	32.9781	32.972	30.4305	31.6559	32.5624	30.8907	30.6875	31.0478	34.3317	31.117	31.5026	30.4441	31.0568	31.2473	33.6786	33.8972	33.3354
674	30.4254	31.9002	32.1956	32.3933	35.5399	33.1233	33.6029	34.5765	32.5506	31.7651	32.9059	32.6735	33.308	31.9248	32.2188	32.0923	33.0841	35.1063	35.1919	32.3309	34.311	33.9274	34.138	33.6093	32.152	31.774	33.0176	31.628	30.6368	33.0336	32.9814	32.1092	34.1034	32.5664	34.3263	33.1537	33.3365	32.7967	31.7202	30.8148	31.9527	31.6555	30.9093	30.4744	31.7192	33.2377	32.4689	34.3403	33.6268
675	29.0473	30.4231	29.3196	29.8172	31.7318	32.2799	32.9962	31.8844	31.5192	30.3207	30.4076	30.8938	31.3206	33.3389	32.038	32.8859	32.2071	31.2499	31.791	31.8966	32.2679	31.0848	31.9125	34.3026	31.8322	32.5607	31.8326	32.2594	30.5472	32.0697	32.7941	33.657	33.1782	32.2666	30.9369	32.8135	32.4577	31.1243	30.5701	31.8948	30.6556	31.677	29.8069	31.6185	32.0963	30.793	30.0586	31.8945	30.969
676	33.3456	31.0693	32.5561	32.3877	32.2919	32.6677	30.6754	33.5201	33.235	31.2943	31.6081	31.9438	31.3441	32.436	31.9042	32.0545	32.7544	34.7003	32.4449	33.7139	33.9305	34.6695	37.3987	33.0638	30.5738	32.3244	30.7008	30.3509	30.183	31.7421	30.295	32.0022	32.7752	32.419	32.7831	31.057	32.4169	31.4146	31.5746	28.559	31.2608	31.7327	31.1151	31.2511	32.1552	32.3937	32.8475	31.5061	32.1009
677	33.3958	33.5031	33.6196	32.9814	33.5698	33.9224	33.7735	32.6041	33.0173	32.9715	33.9251	32.3495	32.5074	33.6093	33.5604	30.3714	32.6845	32.769	34.0915	33.2582	32.7708	30.797	36.5151	32.5546	31.813	32.617	31.3123	31.0935	33.2682	33.5693	32.8837	31.0605	34.3043	33.1808	32.4637	32.5508	32.4941	34.3752	31.5544	30.9496	32.409	32.5849	30.824	31.2442	30.9394	31.5585	34.3938	32.8251	33.619
678	36.1375	36.8061	35.6798	35.1805	32.5597	33.4604	34.4417	34.1701	36.4877	36.9854	33.9782	34.4123	33.1468	35.8133	33.836	32.3303	34.458	35.7534	32.7485	34.6762	34.9454	34.7537	33.4839	34.4351	33.9123	33.9125	33.2862	33.7095	32.5357	34.1058	33.5508	35.9625	36.0725	35.9986	35.7057	33.0368	34.2476	35.6264	31.6392	32.089	31.6354	32.4515	31.5754	32.379	32.631	33.7904	31.7105	33.1737	33.4611
679	31.9044	33.6135	32.7211	33.6007	34.6551	31.7304	33.9503	33.0705	33.1791	34.1479	34.1057	34.667	32.9313	32.0099	33.0193	32.5367	32.9776	33.4443	33.2489	35.1257	32.8998	35.1947	35.9666	33.3814	31.6846	31.2855	32.5725	31.9116	32.0025	33.2897	33.5566	34.9907	32.8592	32.397	34.0812	32.7174	31.0342	31.7384	31.7095	30.9329	32.909	32.6936	32.6971	31.7739	33.7539	32.9517	33.2103	34.5711	33.2578
680	30.6476	32.8917	33.453	31.7656	33.3122	32.9511	33.5331	33.0045	33.2065	31.5193	31.2825	32.7758	30.8316	34.015	35.1355	32.4783	31.0349	32.5179	32.6933	32.6858	34.0395	33.0059	34.6846	33.2369	32.9782	32.4143	31.6453	31.5224	32.1216	32.6514	34.1625	33.9259	33.3721	35.047	34.0742	34.3601	33.3455	33.5675	32.2086	32.3926	32.2298	32.5674	30.4013	30.4899	31.8812	32.6686	32.8529	33.3724	33.2372
681	29.3477	30.6951	33.086	33.2804	31.9375	32.4246	32.2052	31.8865	33.6233	33.3535	32.8784	34.9801	32.9512	33.5457	34.5756	33.2564	34.7161	34.2161	35.5113	33.2119	33.0814	33.4498	34.6224	33.9136	30.901	32.0363	31.0532	32.4068	30.5737	31.4438	32.5776	34.0717	34.1005	33.2524	33.2547	33.8698	34.3339	32.7464	32.5993	30.6375	31.8412	32.9869	31.7212	31.8063	31.7317	31.5518	33.9594	34.822	35.015
682	33.5464	32.4937	34.9083	33.4261	33.067	32.3173	32.2125	34.7199	35.0478	34.2748	33.8369	35.338	33.5516	35.196	35.0264	35.0361	34.8594	35.7255	35.0726	34.8196	34.8136	34.7002	35.98	34.1292	32.4813	33.1655	33.9122	32.0057	32.748	32.9784	32.303	33.7322	34.2872	33.8996	33.9875	32.0527	33	31.4777	32.5847	32.3865	33.1758	32.5832	32.3012	32.3277	31.952	33.7268	32.658	34.871	32.3878
683	31.7132	33.0875	33.0242	33.1639	33.0242	31.5577	32.7228	31.9217	32.539	32.3125	32.4275	32.5382	31.0037	33.6137	34.2576	34.7945	34.9704	35.6117	35.3269	33.2619	30.3968	30.9026	33.8236	35.5797	32.4996	32.7763	32.6757	32.9196	32.1798	31.7443	32.8842	34.916	32.939	32.8657	33.2964	33.5829	34.007	34.3506	33.0828	29.6352	32.7056	31.9075	31.9406	33.8186	33.7297	33.7899	31.8231	32.5816	32.9774
684	38.7181	37.8089	37.8663	39.182	37.4227	35.753	35.6828	36.1122	35.747	36.8595	34.7146	38.8403	36.5654	37.1381	37.3414	35.5042	35.7218	36.8522	35.5527	35.9609	34.4698	34.233	36.7746	36.4612	37.051	37.1188	33.8819	33.8755	32.8925	34.4139	34.2576	35.9819	37.2176	34.6327	35.0541	35.5691	35.3645	34.39	35.728	31.6229	34.7442	34.716	34.1781	34.9959	32.5245	34.4498	35.1374	36.8864	35.5479
685	34.2408	34.4472	33.4709	33.9657	35.5425	34.9549	35.0128	34.086	34.627	34.2353	34.3886	34.5941	34.9444	34.2614	34.8944	34.0019	34.5461	35.4703	35.215	33.3769	35.6385	34.6392	35.6726	34.4433	33.4302	34.0816	32.3747	33.6244	34.4957	32.6279	34.9845	33.5525	33.994	32.8079	32.201	32.7518	32.5278	33.7512	32.5588	32.0767	33.4664	33.0407	32.0481	34.255	33.1871	33.6167	32.8091	32.6075	34.4894
686	34.4464	34.6118	32.21	32.7425	32.9023	33.2914	32.9352	32.955	31.2789	32.3403	33.6635	33.0346	32.2701	34.2967	33.7768	32.2644	33.8111	32.5765	33.6403	33.6624	34.0082	33.5216	33.4657	33.8151	31.0422	33.006	31.7371	33.4136	33.3428	33.2849	31.8273	31.2948	32.7871	31.2645	31.7786	30.9767	32.3782	32.112	30.547	31.6486	31.2434	32.2277	31.9081	32.7004	32.0187	32.2595	33.0095	33.534	32.5407
687	36.839	36.5612	34.8706	35.2693	34.7888	34.2626	36.488	35.2591	35.3875	35.8361	34.1165	37.5591	35.1816	36.1323	36.6601	34.7637	35.2362	34.643	36.4551	35.4223	34.4022	35.015	35.7315	36.683	33.7755	35.9308	35.1903	34.3614	34.467	35.3287	33.42	36.1554	33.8831	32.9499	34.3195	32.9431	34.1826	34.1647	33.6418	33.1467	33.7352	32.8621	34.0465	34.3824	33.1207	33.5832	33.7985	33.1906	35.6878
688	35.559	36.4773	34.0607	33.6958	33.2035	34.5211	34.4639	34.3321	34.4074	33.8321	34.8033	36.3765	37.4102	39.1114	37.0464	35.6909	34.029	35.8544	35.3075	33.7935	35.5131	35.1864	35.1027	35.2568	32.866	34.1845	34.1823	33.8138	34.8965	33.2316	33.3567	35.6076	33.9713	33.6355	33.2507	32.2084	33.257	32.3971	32.8453	32.8057	31.8363	33.0114	32.3157	32.9309	31.9343	35.6934	34.0261	34.9978	35.0198
689	34.65	34.4002	34.6312	32.2275	32.6332	33.7353	34.1163	33.9939	33.1919	33.1855	31.9806	34.9611	34.0847	33.9695	33.7759	33.5904	33.4647	33.3705	35.3389	35.7024	33.233	34.0038	35.7605	32.262	32.058	32.3479	34.4874	32.6367	32.4934	33.7542	33.7281	31.741	32.1781	30.5598	31.8627	32.139	32.4071	34.068	33.3392	30.9482	31.5343	32.5755	31.8879	32.427	31.7823	33.5919	32.6487	33.2152	34.0128
690	35.3161	36.5702	34.379	35.6805	35.5417	35.3345	36.0528	34.681	34.3143	35.4621	36.1974	35.7009	33.5141	34.6959	34.9185	34.4561	35.8988	36.2791	35.0566	33.569	35.0357	36.4863	36.4771	34.432	32.6061	33.5038	33.8839	33.6954	32.8365	33.9557	34.3862	32.8399	33.3739	31.0977	33.9682	31.3137	31.6661	31.8951	30.7375	28.6603	31.9605	31.1778	32.3383	32.3047	34.1792	32.6186	32.3774	31.9593	33.5892
691	33.129	32.8024	32.2551	33.2451	31.3695	32.092	32.6207	31.5756	33.2479	32.9707	33.0264	32.1792	31.8667	33.1077	32.2974	32.9858	33.1103	33.1052	32.7447	33.2684	32.3381	32.7178	32.336	32.1269	30.5683	32.522	31.5192	34.023	31.9585	31.1638	32.0458	33.971	31.9343	31.5932	31.8357	31.9644	31.5246	29.4301	30.9728	30.0388	31.666	32.9806	31.6231	31.7677	32.1506	31.4139	31.3165	30.9366	32.7717
692	34.7252	34.7381	32.6487	32.9842	31.0831	32.0973	30.2888	32.3448	30.1373	29.3554	29.9725	30.8075	31.3043	32.8053	32.0321	32.6068	31.8859	35.2172	34.6099	34.9584	30.8568	32.6533	34.5483	32.4152	31.8052	32.6247	31.6438	31.9891	31.5946	30.8381	31.8672	33.8651	34.3622	33.8593	31.2468	30.485	34.0945	31.2048	31.6305	30.3861	31.4844	31.6182	31.145	30.7278	31.4859	32.5284	33.751	33.3746	33.7133
693	34.5142	33.7608	36.5054	35.5699	33.6392	33.3832	33.8068	32.8096	32.6664	30.7107	31.8124	32.9324	31.0135	32.1654	33.4862	31.8939	31.3646	32.8529	34.1364	33.9593	33.9102	31.9599	34.8739	32.8295	33.6192	32.5894	30.828	31.4643	31.7324	29.9154	30.9571	31.5693	33.0501	32.903	32.7217	31.5313	31.1368	28.8149	31.6197	29.5563	31.9403	32.1228	32.2802	31.6285	32.0166	31.4407	32.5011	32.3355	34.1025
694	36.0254	33.6077	32.5345	32.2456	31.4016	34.8217	33.3474	33.1019	33.0411	34.5111	31.8643	34.7336	34.0786	31.9732	32.8068	34.3033	34.2543	35.0701	33.7768	33.5704	32.837	33.8475	35.9461	33.8564	33.1072	33.586	32.43	34.9834	31.7157	33.6237	33.7453	34.3436	34.3322	33.0225	32.9865	32.169	35.4512	32.4472	31.4049	29.5913	32.6273	34.1145	32.2975	32.7546	32.3237	31.3107	32.4863	34.1821	34.83
695	32.3978	32.8705	32.0321	35.7452	34.9746	34.1411	35.6123	33.7204	32.9576	33.165	33.3644	34.8112	32.3047	33.1929	33.0777	32.8981	33.9006	34.4712	32.2893	32.8515	33.4413	34.2058	36.2663	33.3437	34.3968	35.1853	32.5347	33.7843	33.7738	33.3469	31.7613	33.8266	36.0126	32.1144	33.4365	32.2689	34.7192	32.3315	32.9113	32.3895	32.0849	32.023	32.3803	32.1649	33.3637	30.498	33.6095	33.4049	31.3588
696	36.2927	35.3483	34.3795	34.4028	33.2715	33.695	33.3798	33.4517	33.3822	33.0304	32.212	30.6696	31.6773	33.4822	32.7222	32.5597	32.3863	33.6816	33.117	31.6738	33.091	34.2775	33.4461	33.2847	32.0127	32.0974	31.8015	32.0131	30.703	32.4134	31.9174	31.1572	32.3754	31.3973	31.4727	30.4591	31.9463	30.5513	31.7006	30.5767	31.5356	31.3359	32.747	32.7243	30.6053	31.1223	32.81	33.2433	32.988
697	36.0364	35.7176	34.019	35.6922	34.9621	34.9424	35.6277	35.5497	35.1534	35.7455	34.7974	34.7665	36.8354	37.8086	35.8884	36.0197	34.4564	35.9061	34.4135	36.1286	34.8079	34.927	32.0529	32.5031	32.9726	34.8578	34.4437	35.0546	34.1592	34.1615	34.9897	34.6149	36.7082	34.5179	35.3492	35.597	34.3033	33.2888	32.6177	31.1178	33.1307	34.5816	34.2756	33.6632	33.9207	33.6015	33.1378	33.173	33.2607
698	38.6832	37.8772	38.4563	36.8552	36.0829	37.1804	37.2252	37.8376	36.4401	37.3614	36.7431	37.8759	37.5294	37.1955	39.111	36.0734	37.0605	36.914	36.7419	36.3031	37.2754	37.5025	37.7125	37.1895	34.9024	35.7631	34.6556	35.1662	35.6066	36.2063	36.4133	36.2352	35.9905	36.3174	35.0442	34.2078	35.1323	35.1916	34.9173	32.5747	34.5094	33.7858	33.441	33.5446	34.2365	34.5745	33.9843	33.4714	33.4362
699	34.5048	34.1862	33.6658	33.2447	32.7908	35.5225	34.2202	33.4289	31.2622	34.0846	31.6057	32.0908	30.3368	31.906	31.558	32.5223	33.8581	31.224	32.2474	32.3304	32.4285	34.4115	32.6439	34.7229	33.2829	34.9751	32.8861	32.2906	32.1097	32.9384	30.845	31.6744	32.9719	31.8706	32.8388	32.6547	33.5736	31.4108	30.6868	29.6415	30.4965	32.1717	31.0475	32.7447	33.4821	34.0703	31.1441	34.7917	31.6546
700	32.8148	33.736	31.374	31.9482	30.4256	32.9871	33.6938	33.047	32.5556	32.6662	31.9852	34.9805	33.3666	34.2308	33.7643	34.0978	32.0421	34.1604	33.6691	33.444	32.5307	32.0528	33.8187	32.8341	32.9454	33.7153	31.9115	30.776	32.2858	31.5635	32.5871	33.412	32.8663	31.245	32.4843	33.457	32.1846	31.7746	31.2471	30.7552	32.0135	31.1158	31.4676	32.1368	32.5792	33.3196	32.6378	33.0011	32.0943
701	35.1488	35.184	34.0731	33.8712	33.8133	32.3494	33.9636	35.4186	34.4079	34.2941	32.4204	33.4621	33.923	34.352	34.9256	33.3572	34.4479	34.6133	34.8481	35.118	34.1817	33.1575	33.966	32.6524	34.044	34.4339	33.9272	34.5321	33.42	33.0536	33.2765	33.6757	34.5058	34.3486	32.9562	33.0449	34.4179	33.2933	34.1422	32.2989	33.4739	33.7499	33.2469	32.2562	32.6924	31.8009	31.7932	32.3623	32.2381
702	35.68	36.1785	33.9778	32.6233	33.152	31.7913	33.1504	32.4933	35.3102	33.0414	32.2658	32.7196	30.9271	32.7496	33.0968	31.9966	32.979	32.8608	34.2572	32.7166	33.8712	33.3221	34.5604	32.4279	32.455	33.5118	32.2889	33.4633	32.1152	33.3802	30.7814	32.9719	32.7909	31.808	32.29	31.0125	33.4354	31.7857	31.5379	32.2056	32.1023	31.4818	31.7316	31.0861	31.4892	33.4709	31.7634	32.8233	32.8909
703	31.6593	31.3319	31.9106	33.2271	33.9036	32.5097	31.8742	31.932	30.566	33.3879	30.0778	31.4847	31.8244	34.3177	32.1507	33.5806	33.7831	33.8259	32.3299	33.2399	32.9722	31.7952	32.164	33.4852	32.1406	31.7729	31.1825	32.1421	30.1936	30.1681	31.5901	31.2152	31.1632	29.4757	29.6586	31.4948	31.657	31.0252	31.3648	30.4357	33.0492	32.2518	31.941	30.6748	31.8118	32.2557	30.7386	31.509	32.1993
704	37.3427	36.4954	35.5893	34.4231	31.6195	33.0566	33.0282	34.5232	32.1342	32.1418	32.1866	31.6888	31.3376	34.001	34.4585	33.6627	35.3311	34.5853	33.2601	35.6178	33.6878	31.362	34.511	34.6447	32.1963	33.3799	32.4226	30.3278	29.6096	29.9965	32.0482	33.6374	33.2387	32.4225	32.6363	32.8274	34.0291	33.6775	32.1271	31.249	31.3366	33.3875	32.22	31.7783	33.0598	33.0327	32.3781	34.4089	34.4443
705	36.4617	36.8143	35.8474	35.472	35.42	33.9137	36.1061	35.1552	35.1258	34.795	35.8086	35.4566	35.5211	37.2704	35.5788	35.3077	34.9603	36.7232	37.1047	37.8796	37.0881	38.4614	37.7039	35.9644	34.5422	35.2633	35.0136	33.7785	33.337	34.5359	34.8146	34.8117	34.1068	34.0821	34.6947	33.8491	33.1648	32.5954	32.9401	30.9065	32.2929	32.678	33.9152	32.809	32.8516	34.7317	34.834	35.6589	36.5766
706	32.8821	32.1401	31.8478	34.4509	33.8414	34.1893	31.3442	33.5071	32.2963	33.3217	34.0728	34.475	32.9475	32.002	32.3797	33.5041	33.9652	32.473	33.8724	31.2202	31.7942	31.9807	35.8413	33.6788	30.6714	32.7737	33.2632	32.2852	32.8906	34.4857	32.7791	32.5527	33.1967	34.3109	32.9652	32.6209	33.4354	31.8125	29.8832	28.2411	31.7912	33.669	30.012	31.2246	31.5005	31.9045	32.6777	32.2747	32.3723
707	37.0762	36.8046	35.4635	33.3479	33.7889	33.4424	35.2616	32.3549	33.1698	35.2557	34.7217	35.0635	34.2902	34.8304	33.9849	34.1838	33.857	34.4576	35.3527	35.2935	35.068	33.9594	35.5828	33.0967	32.7402	34.6426	31.7813	33.1403	32.3949	33.1404	33.7716	34.8283	33.7865	33.316	33.8114	33.7333	32.702	32.7964	30.9102	30.4772	31.6007	32.3878	32.9325	32.2785	33.0938	32.6372	34.2433	34.2734	33.8799
708	37.0199	36.2216	34.8863	33.1808	34.305	33.1692	33.1417	32.9093	31.1934	34.7834	32.3085	34.3975	32.673	33.8111	33.7764	31.902	31.5262	32.3874	33.5538	31.7092	33.415	33.1451	33.8155	32.0249	32.1827	32.111	28.8011	30.6155	31.3707	32.421	31.0522	32.1873	32.0762	32.5231	33.7514	32.6087	32.7908	31.9936	32.2336	29.6721	31.6961	32.5214	31.0564	29.9645	31.7536	29.627	32.0622	32.4231	30.9442
709	35.9498	35.871	33.5534	33.2165	33.7311	34.1222	32.6992	33.9053	31.5018	31.1415	32.3434	33.647	34.2337	31.8687	31.3676	31.5965	32.5103	32.6765	32.1262	31.2931	31.8879	30.9427	33.0185	31.9439	30.609	33.1293	32.7721	32.9275	32.2744	32.5614	32.697	32.4932	33.154	31.1342	32.4209	31.82	31.9419	31.9185	33.0588	30.5454	32.4147	32.0612	31.6905	31.6819	32.2058	31.2072	32.806	33.1049	31.5292
710	35.2262	34.9752	32.5974	32.2274	31.1428	32.8748	31.9222	32.6331	30.5981	33.0745	33.6356	32.9488	32.011	33.0841	33.7044	32.2848	32.4629	32.5331	32.4626	33.4557	31.6526	32.4081	33.6037	33.3101	33.582	33.3966	31.5194	31.5015	31.8429	30.8691	31.7167	32.683	32.6905	33.6246	32.9768	33.6914	33.0008	30.8393	30.703	32.7572	32.3441	31.1288	31.5055	32.397	31.7875	32.6344	34.0462	33.0628	31.9428
711	35.3492	35.4096	33.6094	34.0775	33.588	32.7297	33.1987	34.7029	34.1912	32.7339	32.2894	32.8229	31.8737	31.7373	33.8388	32.5016	32.6427	32.0428	32.0699	32.6673	33.0521	33.9349	32.7519	32.0426	31.3717	32.1558	30.2722	30.0729	29.824	32.2819	32.0724	33.4301	32.1823	32.3082	33.2613	31.3826	32.8961	32.3766	30.8982	31.5585	31.2417	31.7833	33.1843	33.1368	31.9763	32.0296	31.7451	32.0394	31.9349
712	37.3778	36.601	33.5995	34.6366	35.6694	35.6534	34.6279	32.4053	34.6939	33.1746	34.1561	33.796	32.659	35.7806	35.7384	34.4519	33.8467	34.2683	36.6393	33.9848	34.2105	34.0987	34.4238	33.6194	35.4998	33.8765	35.4617	33.6823	33.6497	33.4121	34.1386	33.4573	34.7574	33.9173	35.2744	34.7755	32.7606	32.099	32.3715	34.0685	33.1844	31.8421	33.5233	33.3233	32.767	33.9852	33.7396	33.7029	33.7021
713	37.2818	34.095	32.957	33.2963	32.1135	32.5775	33.5646	32.2622	31.0672	32.2218	31.4127	32.7244	31.4197	32.7869	33.634	32.0044	31.9894	35.1896	34.7166	32.1847	32.8984	32.648	36.1685	32.5387	31.3009	33.7585	32.1039	31.9388	32.026	33.0879	33.5482	33.8769	34.1263	33.4508	32.8674	33.6459	34.0706	33.2105	31.1549	32.0031	34.6573	33.0982	30.5499	32.1617	32.909	32.7224	33.0433	33.2925	33.1933
714	30.8901	32.8937	32.6734	30.481	31.8189	29.9326	30.8995	32.2321	30.6871	32.2098	30.8124	31.5427	30.0228	31.1747	31.2181	31.758	31.2686	32.1256	31.1316	28.9779	29.7039	30.4689	33.1417	30.4207	30.8399	30.779	28.8168	30.2581	31.5378	30.9871	32.4815	32.1827	31.8123	31.619	31.6294	31.188	33.094	32.5817	30.9111	30.5149	31.9402	32.9982	31.8755	32.3254	32.5545	30.5266	31.7155	31.4685	32.2573
715	31.794	34.1396	33.462	32.3865	31.9851	33.045	32.4147	34.5192	31.6291	32.0692	31.9445	31.5529	31.9159	31.9882	32.8891	31.6395	33.4225	31.741	30.4378	31.673	30.1174	31.9514	31.1696	33.6812	31.5929	34.9671	30.8211	30.4228	31.7553	32.4547	30.0561	33.9482	33.0327	32.8675	32.3827	33.3362	31.5489	31.2978	29.278	29.9875	31.7101	31.4596	31.9863	32.073	30.55	33.6123	30.8226	32.7229	31.0708
716	35.0592	33.9075	33.1191	30.7024	31.5085	32.1616	31.491	32.0261	31.5896	31.2958	31.5381	33.8376	31.7939	30.6617	31.4553	32.7747	31.9027	33.8285	33.8266	32.8328	31.0594	32.0693	32.2405	30.8248	30.2822	32.0361	30.7027	32.6871	30.0713	31.672	31.928	32.2698	32.7436	30.2009	31.3833	32.8332	30.6732	31.8894	30.1929	31.1702	31.488	31.0283	32.1306	31.7406	29.973	31.6048	33.3269	32.5977	32.1792
717	33.2584	32.194	32.1683	29.9086	29.6414	30.4833	29.3683	29.818	28.7203	29.9212	29.3043	30.5637	30.1147	31.8471	33.1528	30.8205	29.3565	31.2055	31.5754	30.3224	31.5568	32.7776	32.8051	29.3643	29.598	31.2401	30.3148	30.964	31.3215	30.6795	31.2672	31.0517	30.7073	31.3513	33.6324	31.6894	31.5205	30.17	29.5734	29.6575	30.2443	30.8428	31.247	31.8416	32.8454	33.3848	32.1812	32.013	32.1482
718	32.9259	32.4548	32.4767	32.9848	32.8511	32.2289	32.0877	31.36	32.6964	32.7332	31.411	32.8045	31.28	31.3793	33.5965	31.7645	30.755	33.1964	31.9981	32.6012	31.3713	33.2535	33.4174	33.1723	31.9261	33.2606	35.2751	32.5028	31.4961	32.4908	30.826	31.1817	31.0741	30.7449	31.7202	32.6814	33.0734	30.7845	31.031	31.4627	32.4031	32.9785	30.2985	30.7999	32.0997	32.4874	32.0381	32.7835	32.0926
719	31.6455	32.814	32.7203	31.9023	33.1929	33.1637	32.9422	32.5389	32.2221	32.434	32.8514	32.5588	31.496	33.7698	33.0964	32.0824	31.8963	33.6372	32.0199	32.8897	33.7487	33.324	33.2748	32.8846	31.4113	31.9339	31.627	30.9865	30.2235	32.3446	33.2138	31.1849	33.1614	33.315	31.4434	30.7899	31.4478	32.1723	30.4453	29.1957	32.5796	31.4717	32.336	30.1723	32.0375	31.8471	32.5014	31.7109	33.292
720	33.1059	33.9298	33.1523	32.7959	32.426	33.4405	34.2258	33.4845	34.8247	32.7522	33.3728	34.1165	32.382	33.6489	34.4908	34.3875	33.8614	33.3952	32.7789	33.7656	32.5453	32.6699	35.5668	35.2316	33.0396	35.865	33.7407	33.8927	32.4165	33.5654	32.7232	33.4751	33.6309	32.9514	32.057	32.6071	33.2602	33.3199	30.4689	30.4341	32.2117	32.5012	32.4504	32.1547	32.7469	32.1646	31.5995	33.3477	30.8463
721	33.208	33.7656	33.0807	33.4423	32.9713	32.9707	34.1943	33.0298	31.6647	33.3448	32.7277	32.7155	31.3925	31.2672	32.9257	32.5262	30.6214	32.7031	32.9436	34.4359	32.5097	31.9361	32.4761	31.4256	31.071	33.2813	32.7464	32.782	31.4708	31.3529	32.9056	32.2491	31.9615	32.563	32.1257	31.7652	34.0418	31.2952	30.7843	30.5147	31.2222	32.7886	31.1062	33.1397	33.2557	32.469	31.9015	32.8736	33.032
722	34.2068	34.5484	34.491	34.317	35.0846	35.1684	35.9941	35.259	35.0798	36.1196	33.1312	34.7264	33.7399	34.8234	34.5244	32.7165	36.2342	35.5386	35.3007	35.5539	35.2796	35.7271	37.0921	34.0226	33.3162	34.1771	32.4968	32.6453	32.1705	33.7298	33.3549	34.185	33.7113	33.0032	31.9767	34.0107	33.2516	33.2493	32.3244	32.132	32.8491	32.8699	33.6171	32.0082	33.85	34.6425	31.8034	34.3707	35.4357
723	35.0017	35.1924	33.8311	34.7583	34.2722	34.9321	34.2976	34.2366	32.4324	34.3843	34.2642	34.6101	34.2093	31.65	33.9289	33.5829	34.5122	35.3035	35.0246	34.3956	35.394	35.9872	36.4385	33.4226	33.1215	37.1375	33.6592	32.5931	32.3357	31.7877	33.1975	33.7601	34.3282	36.1157	34.4205	34.6945	33.8455	34.3991	32.0319	30.7607	32.2424	33.4461	33.1525	31.1855	31.905	32.9652	31.389	33.0654	30.6897
724	32.5543	34.5418	32.7287	32.3437	29.3645	31.4067	32.421	32.1301	30.4921	31.5823	30.9602	32.333	32.2754	33.3271	32.6884	32.8888	32.9391	34.3076	34.3447	31.1295	32.6162	33.9967	33.8355	32.2169	29.8781	33.1665	32.4643	32.1484	30.9333	32.3303	32.6199	33.0867	32.3067	31.376	31.6034	32.0314	30.4894	31.5213	30.9755	30.6924	32.3569	32.5838	30.8658	31.3282	31.4878	30.8749	31.5446	31.0298	31.0583
725	33.9997	35.4056	32.1058	31.4076	31.2381	31.7033	31.9749	32.0939	32.6419	32.0307	32.1341	32.0624	31.4062	30.6766	32.303	32.6353	32.6373	33.6622	32.4854	33.6284	33.0767	33.8925	33.9896	33.3935	33.6475	32.5004	34.2649	33.9731	33.326	33.2259	33.7453	33.5403	33.3994	31.841	32.0299	34.025	32.5814	31.4149	32.194	31.8855	32.4748	32.9573	32.0467	31.9754	33.2	32.0028	31.3258	32.2797	31.3428
726	33.8892	34.0154	32.5188	32.8124	33.2639	32.7253	32.9997	32.4539	33.487	33.6435	32.4316	32.3814	32.3413	32.322	32.5556	33.1389	32.829	32.2451	32.3005	32.0152	32.4834	32.7063	31.8861	31.3901	31.4082	31.8154	32.6518	33.3892	30.6597	31.9464	32.8256	32.9353	33.6806	32.5823	33.2683	29.7427	31.7872	30.8154	32.0145	29.0657	30.5142	32.8891	32.0054	31.9764	31.3109	31.8004	32.2701	32.4484	32.0834
727	34.373	35.42	34.834	31.0249	35.1361	33.7594	33.2223	33.0682	31.1087	32.3044	31.4114	32.8932	30.4072	32.2894	32.532	31.98	32.3591	33.8918	35.181	33.4111	30.0778	32.8007	32.1619	33.9477	31.4638	32.6064	33.114	33.6641	32.1903	33.3328	31.9905	33.2271	32.3507	32.1117	32.0873	29.5255	32.5749	31.455	28.7474	30.1906	31.189	32.706	33.5632	33.7231	32.0044	31.8599	29.1558	32.9046	32.3982
728	35.3288	34.0716	34.5525	34.1154	32.6683	31.6864	32.3301	32.1004	30.5925	31.5178	32.0402	33.1393	32.3401	33.5599	32.4153	32.4145	32.1757	33.6918	32.577	31.6926	31.9474	32.0691	33.2777	32.8204	33.1377	33.0698	34.4806	32.1391	30.0551	30.8767	33.2594	32.9575	32.027	29.7516	31.3553	30.5617	31.8302	30.7014	31.2603	29.9361	31.6814	31.5718	32.7779	30.8968	32.5935	32.4089	32.1818	32.8728	32.7094
729	36.3987	34.8291	35.231	33.8063	33.2077	32.4043	32.2959	31.5833	32.6663	31.699	31.4963	31.0376	31.2425	32.6408	33.7957	33.5957	32.9676	33.6092	33.5429	34.6712	32.2093	31.4267	33.8418	33.2642	31.2453	31.6518	31.6947	30.7823	31.2115	30.9929	32.6098	32.7166	33.9124	32.36	32.1117	30.4291	33.6032	32.07	31.5439	28.9969	30.1152	31.0109	30.9135	29.3629	30.3996	30.7836	31.4318	33.1984	31.4648
730	35.1532	35.274	35.8851	32.7334	34.0262	35.5227	33.7332	33.2536	34.7678	34.4445	34.2465	34.0454	34.7797	34.8692	33.7448	35.4822	34.2784	34.5363	34.4144	33.7825	33.1791	32.798	34.3845	33.4761	35.0906	32.866	34.1227	32.9646	33.0494	31.1581	33.3797	33.6676	33.5235	33.3636	34.6375	33.2197	32.5378	33.7837	31.3809	32.6884	33.7463	32.4437	32.7465	34.0612	32.6237	33.5318	32.6618	31.9918	33.3531
731	31.6928	33.5905	34.0769	34.4495	35.6282	35.079	35.1905	34.2686	35.0703	33.5812	34.0734	35.0483	33.4482	33.434	35.2158	35.8252	33.3128	35.1591	36.2325	34.8883	32.9596	33.3862	33.0958	32.9774	31.5336	32.0371	34.051	34.3128	33.0337	34.9509	34.4106	35.047	35.9659	33.259	33.5556	34.1148	33.899	34.2651	33.0179	31.5295	34.1099	32.4167	32.6522	32.7928	33.9289	33.4217	33.195	33.8799	34.8866
732	37.5067	37.8882	37.2822	38.2661	36.4747	36.1455	37.0718	36.5073	36.7542	36.7968	36.6293	37.6431	36.6325	36.265	38.6821	37.5387	36.8579	38.2186	37.8169	36.2623	36.1684	35.8533	36.1882	35.8876	34.2081	36.2765	35.2642	35.2358	34.7875	36.5519	34.9702	35.4935	35.6263	36.9855	36.7727	36.8495	35.6787	36.2209	35.3512	34.1582	34.016	34.2696	33.2789	33.3469	33.142	34.0526	33.8812	35.317	36.3608
733	37.4565	39.5343	37.7319	38.1563	37.1386	34.691	37.7728	35.9329	36.0016	36.9887	36.8727	37.3833	37.836	36.6227	36.0903	37.8294	37.2766	37.5125	37.2738	36.5954	38.1381	37.3265	36.9153	35.0162	38.2798	37.2119	35.9414	35.9971	34.2748	34.8893	35.6347	37.3181	36.6853	35.3291	34.2754	33.6499	35.3486	33.9736	34.2898	33.7756	34.8323	34.2693	33.2882	33.6476	34.1531	35.2343	33.2648	36.1493	33.7844
734	34.8605	35.5282	37.1524	36.2723	35.5613	33.9915	35.5382	34.5643	34.5464	34.9481	34.6307	33.2884	33.7154	34.6486	35.4896	34.0207	35.4683	37.2011	37.1695	36.0943	33.7669	33.9419	35.3102	33.6935	32.0304	33.0555	33.023	32.0978	32.409	30.9176	34.0797	35.3048	35.2248	33.7301	33.8462	33.5543	32.8928	32.7132	33.2401	33.3441	32.1441	33.1751	33.5813	33.7642	32.9391	32.639	32.485	33.9834	32.4262
735	36.7743	34.744	35.5154	35.1403	34.0251	33.5348	33.837	32.9427	33.1876	31.689	32.545	33.1729	32.9031	32.3262	34.5885	33.9086	33.1127	34.5199	31.7114	33.4495	33.104	34.0434	35.4638	32.8952	33.9011	33.8969	33.0672	33.0788	34.2775	32.6686	33.3616	34.0422	35.3091	34.2172	34.3966	33.1308	34.9911	32.8463	32.1029	31.2758	34.1547	32.7468	31.7746	31.3392	35.1969	34.8739	31.2244	34.2903	32.691
736	34.6669	33.7219	33.4604	33.7465	32.9945	34.2442	34.9415	33.4673	32.3625	34.0432	32.0067	34.0756	32.3938	33.3612	33.6146	33.479	33.1244	36.044	33.0015	33.0732	34.219	34.552	35.7525	34.2729	32.992	34.4865	33.9907	33.4249	31.8285	31.475	33.704	35.1545	34.4103	33.8603	33.2636	33.5275	33.9558	33.0498	33.2851	30.3177	32.4067	33.4593	30.5843	31.1239	31.7943	33.1715	33.0115	33.3584	32.7879
737	35.0006	34.3344	33.702	35.7817	35.4596	33.9706	35.6712	36.0104	34.7153	34.3353	35.4466	35.5689	35.1969	35.4561	35.0052	35.3582	36.076	35.1349	35.7174	34.2846	34.5829	33.2707	35.6728	35.5162	34.1594	35.2323	31.2724	33.3222	33.4528	34.4234	32.8874	34.0316	33.0593	34.1806	34.2964	33.0644	35.541	33.7815	31.3426	30.712	33.7546	32.8154	32.8828	32.4308	32.5104	34.1333	32.7331	33.0551	33.9758
738	40.397	39.108	39.3042	37.1959	38.2862	38.2391	39.4753	38.6756	37.6764	36.1687	36.2282	37.6007	36.633	36.862	36.6282	35.5864	35.6429	36.1602	36.5035	38.6325	36.9123	36.7221	38.4039	36.3316	37.1144	36.7494	37.1239	35.3415	34.9477	35.4266	37.8619	35.9103	37.9713	37.1259	36.1505	35.3585	36.4805	35.7783	33.4538	34.7097	34.0235	34.7082	36.8842	35.3676	36.3917	34.4154	34.2285	34.4817	35.6724
739	40.7288	39.4026	36.2584	38.959	37.2085	39.4767	38.5418	37.5	36.6925	36.0837	37.9971	38.925	36.4883	37.7386	37.7094	37.0091	37.4335	38.9232	36.5932	35.0403	36.6971	37.621	37.867	35.3871	37.588	35.8588	35.6479	36.7154	35.9124	36.7756	36.2119	35.5988	36.9135	35.3913	34.6084	34.1286	35.7669	33.6058	34.4925	34.0364	34.5349	36.3913	35.6746	35.6799	34.7283	34.5158	34.586	34.9899	34.7403
740	38.6271	39.0864	37.3943	38.5372	35.9207	37.3664	38.0108	39.0911	36.658	37.4277	35.3765	35.9994	37.878	37.0712	38.7548	35.208	36.561	38.8796	38.7017	39.2811	38.5357	36.5118	37.7881	37.6098	36.7045	36.7121	37.318	36.1717	36.5932	36.4222	36.8405	35.6378	33.2337	36.2489	36.1759	34.658	37.0838	32.955	33.8264	33.3374	36.2114	35.185	32.787	34.4777	34.5203	34.6074	34.8604	37.0724	35.8198
741	39.9274	39.2085	36.7359	38.1021	38.6112	37.5425	37.888	36.4482	37.6587	37.6356	38.588	39.0205	38.2245	39.2337	37.0861	36.6764	38.0992	39.6462	36.7526	36.6596	36.2133	32.9622	35.8337	35.1487	34.4336	34.0761	32.952	33.2691	36.7427	36.3911	35.8921	36.0855	36.218	38.3959	35.8629	34.8437	33.5514	33.8043	34.6078	32.8385	35.6173	35.0981	34.8279	33.6425	36.6627	36.0587	35.6044	35.0523	36.3701
742	42.1401	42.4773	40.9155	38.4249	40.0061	39.0687	39.1865	39.2893	38.4295	40.5739	38.6513	37.7039	35.2827	37.1231	38.4658	37.1564	37.9158	39.242	36.952	34.7208	35.5721	35.9511	36.3492	35.3762	31.4692	35.5348	34.8782	33.2028	33.1754	35.6786	32.8738	35.6642	37.2956	36.8511	34.7181	36.5784	37.0303	37.0897	34.743	34.1251	35.7821	33.4611	34.0634	34.7855	32.2894	34.3514	34.2128	34.2554	36.4433
743	36.2709	37.6559	36.5343	33.9652	35.0269	35.9111	35.0642	36.8584	36.8245	35.6148	36.034	36.0703	34.7813	38.982	37.1978	35.964	34.0433	36.2067	34.8772	34.3926	34.1059	35.5393	36.4226	35.1314	34.8115	35.4978	34.2396	34.2575	34.3097	34.1641	34.727	34.8393	34.6477	36.766	37.1435	35.4433	34.9934	34.2371	33.5338	33.5218	33.0729	31.3291	32.5995	33.4935	34.5292	34.3268	32.0346	32.8207	34.8383
744	36.5265	38.4807	37.4862	38.2721	38.2525	36.0822	34.5856	36.9455	37.6868	36.7967	37.0682	39.1791	37.0813	38.1135	36.3524	37.5933	37.0892	38.7058	37.451	38.6049	35.6008	36.9639	37.7761	37.908	34.4997	36.3535	34.3839	35.0547	36.1103	34.7542	36.6068	34.9412	34.0774	34.444	34.6218	34.7741	35.0847	32.5093	33.2004	31.2475	32.3314	34.8358	32.7433	33.6769	33.9317	33.274	35.2145	34.4087	34.4741
745	33.0425	33.7665	32.3228	33.0535	32.9836	31.2772	32.4066	32.2314	32.6771	32.4196	31.5146	33.3625	31.8437	32.1	32.4432	33.5387	32.2649	33.025	33.6619	33.8622	33.8774	33.3652	35.513	32.0532	31.7315	34.0055	30.9024	31.2449	31.7906	32.8903	33.2699	32.9154	31.2538	32.0366	31.3598	31.8536	31.058	31.0581	29.9629	30.1579	33.6784	32.6259	32.3361	29.5293	30.5745	30.4318	31.5105	31.2949	31.826
746	29.3884	31.1638	30.4793	28.7378	32.1157	30.8812	32.0489	31.8742	34.0852	35.3413	32.9105	33.7388	32.4816	31.7369	33.5407	32.6219	31.534	33.6705	31.9631	32.4017	32.1793	32.462	32.1885	31.6116	31.9242	30.1527	32.2369	30.7998	30.4105	32.0817	30.6445	30.9933	32.0889	32.4455	30.7112	31.2784	32.9661	32.8592	31.6511	29.5392	30.1417	29.6393	29.6796	30.364	29.5636	30.8896	30.9902	31.031	31.2405
747	35.4932	36.4205	36.5532	34.3709	34.0097	33.6073	36.2156	37.0246	35.6913	36.7442	36.5196	35.9461	33.6401	35.4976	37.2833	35.2572	36.3584	35.951	37.2565	34.6965	35.9653	36.2029	37.9416	36.0606	34.5154	33.7926	33.0522	33.8679	34.101	35.0396	34.8073	33.8847	34.1819	34.2473	34.2317	34.2813	34.5441	33.0947	34.1438	31.892	33.983	33.5621	33.55	32.9066	32.5172	34.765	33.3221	35.3428	35.4443
748	37.6345	35.5671	35.3559	33.9935	36.1351	35.8385	33.6025	34.8364	32.7974	33.5281	34.0734	34.0714	33.1789	33.8228	33.479	33.926	33.1061	34.5614	33.3337	33.5912	33.8624	34.7426	34.5464	35.3677	33.1619	34.2663	32.7966	32.0119	33.4656	33.1573	33.019	34.914	33.4116	32.8687	34.0862	33.6653	33.7044	31.6698	31.2746	31.9042	31.1834	33.3736	32.0816	33.4623	32.3625	33.9293	33.6433	33.3606	33.3611
749	31.7727	34.9556	35.562	33.8525	35.2623	35.7098	35.7467	33.1452	36.026	33.6162	36.1738	35.9073	33.5015	36.553	35.1383	32.8867	37.5858	36.7527	36.2618	35.1433	34.4171	33.3177	35.6064	34.1575	33.738	33.1735	33.0621	34.2515	33.4879	34.5711	35.2366	34.5382	34.2916	34.3511	35.0828	33.8327	34.5368	33.6042	32.9818	32.3935	33.2933	34.3283	31.1431	32.0232	31.9317	35.1367	33.3103	34.37	31.763
750	36.3703	35.951	36.7494	33.5884	34.1175	35.2586	34.8693	36.9237	35.0296	32.9833	34.2935	35.9212	32.9274	33.7285	36.1581	36.3512	35.1338	35.8953	35.3463	34.9058	32.6394	34.8416	35.7975	35.0367	35.5812	35.8993	37.0539	34.013	35.1791	33.3157	36.2777	34.432	34.3807	32.7358	34.9527	34.5318	34.5539	35.1181	34.5469	31.1573	33.3937	33.9537	33.5251	32.1423	34.176	32.1421	32.4273	33.4689	33.5202
751	34.0186	34.9698	34.0454	34.6868	34.0928	35.1281	35.2902	34.2023	35.6385	34.4867	34.3178	36.0368	33.5307	35.2763	34.3114	33.8296	34.2654	35.6317	35.945	35.8098	34.999	35.0475	35.1451	36.0177	33.4242	36.0288	33.3377	31.9887	32.7985	32.4452	34.4062	34.9055	35.9072	35.8461	33.4933	33.139	34.0401	33.5994	33.1276	29.6952	32.144	33.5705	33.6402	34.426	31.8712	34.2107	32.0003	33.3299	34.1135
752	33.2659	33.4222	36.2665	33.2056	33.4909	33.9449	32.8285	32.2809	34.19	33.2529	33.3309	34.4599	30.98	32.5493	32.9923	33.742	32.596	34.5132	32.6408	33.1469	33.6767	34.6669	33.5034	33.4033	31.8379	32.8466	31.9408	31.0542	30.4144	32.0691	32.0823	32.9899	33.085	32.7922	32.6197	32.3212	33.9048	32.9835	32.3207	32.6472	31.8148	32.3114	30.9006	29.7936	30.292	32.1261	31.8932	34.1579	31.2348
753	37.2835	38.7753	37.4821	36.9133	36.482	35.8062	36.1662	36.9809	36.4515	36.9976	35.2038	36.4653	37.1336	36.8686	37.8206	38.5412	36.2626	37.0079	36.6916	36.4355	36.499	37.1124	37.8918	38.0748	35.1157	35.5721	35.4557	34.8242	33.8521	34.2326	37.0385	35.2573	36.1417	35.8131	33.8932	35.8469	35.943	34.6605	33.7034	33.3379	33.1606	35.0891	33.2922	33.2984	33.4114	33.2819	33.5924	34.4051	34.4664
754	34.0865	36.4564	39.2589	37.3494	36.1339	36.3715	35.6393	36.6611	36.3952	34.4692	32.3507	36.0004	33.1377	36.4224	36.8568	36.0914	34.583	35.0395	37.0407	36.6963	34.722	35.3651	37.2827	35.8651	34.1563	35.3218	35.3595	35.6168	33.7321	35.4117	35.3639	36.3379	34.8789	36.0031	36.1074	32.6703	33.6992	32.4714	32.8882	31.8031	33.7857	33.8191	32.7379	33.7184	35.1702	34.1849	33.625	34.6465	32.6666
755	35.5135	35.6249	35.8489	35.228	34.2789	35.3613	36.9048	37.5347	37.1574	35.4041	35.0383	36.9262	36.5218	34.5512	34.6974	36.7838	34.9903	36.5605	35.5162	35.506	34.8704	34.3545	34.9289	36.2236	36.1894	34.5851	33.8069	34.7737	34.4744	34.4108	34.5084	34.3912	35.4394	35.2921	35.4292	33.8712	34.7253	33.5097	34.0163	34.7695	34.4748	34.6352	33.9441	34.0084	33.7167	33.7095	33.7932	36.224	34.3233
756	34.3231	34.5983	34.697	32.929	35.3818	33.3848	33.3698	32.4993	33.9853	33.1102	32.8165	34.7815	34.0517	33.88	35.2434	34.7993	34.2683	33.9682	31.2469	34.0671	33.6347	33.7016	34.2895	34.3642	33.5087	31.6472	31.9689	32.6547	31.1262	31.6453	33.7682	32.3069	32.3358	33.9309	33.728	33.0404	32.3899	33.2117	31.7384	31.379	30.4442	31.194	31.5802	31.1775	32.5917	32.4364	31.0774	32.8736	34.085
757	33.9303	34.1163	33.2136	32.8976	34.3768	33.0266	34.1523	33.8649	32.6764	33.2302	34.3814	35.4975	33.4819	33.9915	34.4483	33.2384	33.2018	35.1	33.9536	33.0752	33.7216	32.7379	34.8985	34.5591	33.7121	34.4914	32.7196	31.8184	31.3977	32.7169	33.0677	31.7854	33.7026	32.6151	34.0637	33.4223	34.5057	33.1233	32.5854	31.6761	31.1529	31.1559	32.6222	31.0764	33.0203	33.9811	32.85	33.5776	33.2135
758	32.7421	35.9246	33.3946	33.3207	31.2216	30.3128	32.2681	32.4825	32.0677	31.9891	30.4326	31.699	30.7949	30.6529	30.9334	29.1403	31.5294	33.7869	32.548	33.9651	31.6472	32.4069	33.2589	33.151	31.7191	34.2894	32.3717	32.8203	31.5268	31.5715	32.5246	31.5401	31.6675	30.9705	31.0378	31.7494	32.3552	30.9985	28.0308	29.9108	30.317	31.2556	30.845	28.235	29.58	29.3663	31.1317	32.5277	33.0977
759	31.2152	32.8653	32.8583	31.8838	29.8017	30.9669	33.0593	32.9642	33.1109	33.1528	32.3687	34.5458	31.7884	31.9028	33.43	31.7952	32.4677	35.4516	34.8383	33.932	33.7095	34.6687	33.3185	32.9606	32.229	33.3413	31.6232	32.3582	32.3372	31.1611	31.5223	34.2754	35.2553	31.6331	33.4237	32.2069	32.9257	31.8595	31.2798	32.7642	33.6851	32.2988	32.1069	30.8667	32.1549	31.2601	32.5907	33.805	33.7885
760	33.5694	31.3072	34.3135	34.7279	32.2441	29.4605	31.6093	32.8021	29.1833	31.4254	32.8279	30.8831	31.6574	31.8039	34.0762	32.2027	31.8523	31.2987	32.7454	31.6794	32.5123	32.5219	33.7589	31.8751	31.7368	32.9432	31.8722	31.5671	33.3896	31.9827	31.1362	32.3553	31.8238	32.8426	32.7642	30.9572	32.1359	30.0908	30.4578	30.6169	32.3905	29.6651	31.6404	31.9341	31.2067	30.5195	33.0901	31.5234	32.6423
761	32.2128	33.1788	33.1686	31.7258	30.8654	31.9885	32.1073	32.8191	31.2409	33.447	30.9639	31.8365	31.3228	33.5224	31.5058	31.6589	31.9366	32.8057	33.8457	32.8072	31.1114	31.1911	31.8551	32.812	30.0013	31.8212	32.0003	29.229	30.4005	32.8217	31.6765	32.5944	32.31	32.8672	30.5305	31.7404	29.2988	28.3847	28.7584	28.7104	30.9902	30.9755	29.2209	29.0099	31.2411	30.2528	32.3099	33.0982	33.4099
762	33.9794	32.0492	33.5683	31.1242	33.7171	32.8726	32.0041	32.7491	34.5319	30.5282	31.7605	33.5922	34.0611	30.9024	31.2708	33.0052	33.1858	32.2441	33.638	31.6532	32.5141	31.9215	34.9744	32.8032	30.8586	29.4252	30.3707	30.1207	30.6203	30.5836	32.0359	32.0032	33.9459	31.2257	31.1567	31.8506	33.6281	30.4962	29.5577	30.6625	31.2424	31.2028	30.2019	30.5099	32.3621	32.6828	32.3096	32.0052	32.2909
763	31.4739	31.9437	32.0618	31.5409	30.9088	31.569	30.9453	30.2479	32.1438	32.03	30.5774	31.4741	30.7286	31.7816	32.726	31.1428	30.6414	31.7319	31.4067	31.8748	31.3752	31.1037	32.7313	33.9886	31.4873	30.8167	30.5279	29.7994	30.1309	31.7101	31.5856	32.7216	30.6594	32.3872	32.8604	30.8311	32.5388	32.1319	31.0502	30.4336	30.6127	30.5043	30.1157	29.0383	30.276	30.1616	31.5107	31.1206	32.5335
764	28.2129	31.1808	29.6248	30.1099	30.7122	30.0291	29.4757	31.7509	30.0724	29.7482	28.8036	30.9399	30.5557	31.2227	30.8645	29.516	30.5676	31.5535	29.1996	30.5504	32.5478	31.516	31.4086	33.0995	31.8206	33.0079	32.41	32.238	31.0999	28.9849	31.3294	30.4049	33.6995	33.2771	32.6153	31.1891	31.4843	31.5376	30.4369	28.64	31.7102	32.8534	30.0577	30.9034	30.834	32.4627	32.2233	30.8889	32.3624
765	31.3555	32.1492	31.1693	31.3784	32.2216	31.6363	31.1004	31.8206	32.8263	33.426	33.056	32.8258	32.5054	31.6595	32.5358	31.5041	32.1614	32.7807	32.4171	33.2966	31.9073	31.7979	33.9735	32.7911	30.256	32.3799	30.2505	32.5337	30.5535	31.2094	33.3237	31.8334	32.6147	32.3023	32.3095	31.7182	31.9952	31.638	31.8822	30.0764	33.2098	32.2381	31.2258	31.5225	32.9882	32.7395	32.8775	31.371	32.3951
766	34.6717	34.5576	34.5011	33.6084	33.8511	33.7185	31.7519	32.0769	30.8547	34.349	31.6408	33.2685	32.3278	32.894	32.6258	33.3967	32.6957	35.3773	32.2317	33.4481	32.333	32.5989	33.5755	32.634	31.5217	32.7796	33.4117	33.002	31.5072	32.5026	32.3896	31.9047	34.4284	32.4757	33.0678	31.8063	36.2406	32.7851	32.562	30.5246	33.3062	32.7466	32.0474	31.5948	31.6573	31.5703	31.6598	33.3461	31.8986
767	35.0022	33.733	32.7376	31.4782	31.9092	31.6684	33.8036	32.7305	33.6214	33.012	32.2505	33.5408	31.9182	32.9723	34.3034	31.8929	31.9884	33.4982	31.9574	33.0954	34.5632	35.3092	35.1919	34.3552	31.574	33.7523	34.0667	33.9285	31.6751	33.7559	31.4002	31.7087	33.9081	32.4208	32.3492	33.3619	32.7233	32.7886	32.462	30.7084	30.9154	32.0398	33.2604	31.6306	31.9821	32.3793	32.915	32.3472	32.2332
768	31.481	31.252	28.6891	30.0608	29.9411	32.2578	32.0337	31.857	30.2927	32.236	32.7445	33.7632	33.5931	34.9762	33.4062	33.052	33.1908	34.6853	30.3624	31.0766	30.9989	33.1015	33.6987	31.6904	30.2768	30.2925	28.4147	30.7975	29.3066	31.6144	31.3153	31.8155	32.5705	29.3608	29.0514	32.1801	32.7505	30.5564	31.5044	30.6928	31.221	31.8762	29.3134	32.6314	31.1188	29.8233	32.0319	31.1381	32.8378
769	30.8749	30.7704	30.5203	30.3299	32.0021	31.0474	32.3809	30.6477	30.4903	31.9498	31.2623	31.056	30.3574	30.4927	30.4785	31.902	31.8563	33.1318	30.5782	32.5315	32.459	31.8431	32.8002	30.7497	31.2543	30.5539	31.0704	30.8229	30.4368	32.3577	31.1782	30.4999	31.9518	32.1168	30.0385	32.517	32.8038	30.294	32.3409	29.966	31.0137	31.1699	31.53	29.9567	30.8529	31.7463	31.4656	31.587	32.2503
770	34.1265	33.3499	34.6182	32.3966	34.1287	32.7365	32.7903	33.0979	32.745	33.7802	33.7559	33.3048	33.8829	32.8485	32.6009	32.4413	32.5342	35.281	33.2702	34.3158	32.142	32.2978	34.6897	32.2369	33.2743	34.1762	30.5752	31.5414	31.7494	31.6508	33.3102	31.3926	33.4963	32.6644	32.6222	32.6587	34.3913	33.3929	33.0766	31.5866	33.697	31.6759	33.2318	33.1048	33.0128	32.4657	32.4465	31.9402	31.525
771	34.9804	35.8647	34.5362	34.2893	35.2249	35.1914	34.2952	35.1564	33.4991	34.7814	35.3134	35.0814	35.4355	34.0592	35.2667	34.5291	33.5244	34.3357	35.207	34.1266	33.6381	34.7896	34.8805	33.0426	33.201	34.2312	35.241	32.8666	34.3373	32.7304	34.4771	33.8697	35.9272	35.5788	33.7722	33.0413	34.3005	32.1259	31.4548	31.8353	30.6529	31.8308	33.0309	32.8646	31.0076	33.3114	33.5656	33.9972	33.903
772	36.1672	36.9741	35.8002	34.4944	33.5586	33.5015	34.8427	37.6462	35.9159	37.8539	36.6681	37.1225	33.7834	35.7074	36.502	35.9048	33.6905	36.3098	36.0246	35.9438	32.6933	33.8592	35.3368	33.9714	34.0229	35.9155	35.2735	32.9902	34.0856	34.7044	32.4281	35.0192	34.3333	32.9492	34.9926	34.377	33.2001	35.1065	34.6144	31.2575	32.1209	32.8868	32.2085	31.0974	31.4064	32.1587	32.1385	32.4424	32.5952
773	33.1623	33.5632	31.812	31.9332	34.5605	32.7656	33.8015	32.3215	34.5961	34.0563	33.044	34.5322	32.4638	34.0695	35.5833	34.7607	33.514	34.4423	34.1142	35.3075	33.8051	33.5547	33.3014	33.0009	34.1138	31.9297	32.9537	32.3614	32.3209	31.7053	33.7251	33.7965	33.0087	35.0257	33.7628	32.6262	33.1223	33.5025	32.4871	32.0907	34.9143	31.947	33.3577	31.6719	33.3457	32.0335	32.3927	33.3947	32.6872
774	33.5681	35.5954	33.4881	34.477	34.8903	35.9555	36.1336	36.0504	35.0085	36.0439	35.4109	36.1013	37.5866	36.4089	37.8433	37.7309	36.7569	37.3182	36.9608	35.0893	34.9389	36.237	35.8669	34.6374	34.2469	34.261	35.3258	35.1744	34.2339	33.4855	34.8855	33.1351	34.7314	35.0985	34.8962	32.9694	35.9537	33.2876	32.794	31.7888	33.4119	33.8659	31.4707	33.9427	33.944	35.8744	35.3704	35.8754	33.3121
775	33.6278	35.7009	33.1924	34.2479	34.9865	35.3508	36.8185	35.4964	31.8767	35.7604	33.6864	34.3214	34.2006	34.6696	34.5491	33.5704	34.7733	35.2157	34.8786	31.854	34.8752	34.063	36.1758	33.2255	32.6362	33.4933	33.1704	34.8101	33.1231	33.5901	33.1501	34.5468	34.1238	32.4675	35.9589	33.6372	34.6835	31.8595	33.9367	31.5641	31.1529	31.1167	30.548	31.8567	31.6419	32.1723	32.7398	34.8094	32.9262
776	34.0572	34.2855	33.5123	33.9697	33.066	33.6575	33.7627	33.4906	32.1399	33.2436	33.4644	33.5275	32.6334	31.9787	33.1618	32.5749	33.609	34.3153	33.6399	33.0938	33.6954	32.3172	33.7642	33.1098	32.4673	32.6358	32.6884	32.6997	33.2377	33.1908	32.2051	34.1233	33.4172	34.0163	32.3005	34.43	33.8167	32.6652	30.7146	30.5956	32.5408	32.8815	33.4858	31.7476	31.7482	33.1083	33.273	31.421	32.8948
777	31.3711	32.1918	28.8812	30.3331	30.7519	33.1506	32.6532	30.4222	28.3497	29.3628	29.4255	31.2699	28.5981	31.1791	33.1993	35.5475	33.5886	33.6814	34.1145	32.4343	33.2004	32.5689	34.2009	31.8811	31.577	33.295	31.038	29.6897	32.595	31.0134	30.0869	32.392	31.7929	30.9133	30.0854	29.2937	30.1865	28.4482	29.4086	28.2331	29.8435	29.9312	31.4392	28.9429	32.0929	32.0274	31.2542	32.4853	35.3109
778	33.7899	34.1955	32.5944	34.323	32.6985	32.3335	34.2862	35.1855	35.6182	34.2703	32.9719	33.6824	33.4235	34.8938	34.8122	34.6266	35.2548	34.9126	34.0889	34.8912	31.7441	32.548	33.6424	31.9214	33.5654	32.9328	33.0478	31.5578	31.6948	32.9845	34.1524	33.5341	33.5865	31.6713	32.8146	31.3857	32.3022	33.3533	31.6074	32.2168	33.4227	33.7575	32.0225	31.9342	33.4935	31.1793	33.3331	33.3736	33.4877
779	34.9452	34.7862	32.0976	33.5424	32.4067	33.0056	33.8847	33.0183	34.3606	35.1298	33.3945	34.8139	33.4682	33.0688	34.6512	32.3465	34.1227	32.9121	34.0669	34.1801	32.9278	32.0159	33.5495	32.9571	31.3537	34.3575	33.4211	33.2504	31.5558	33.7122	33.7245	34.0159	34.2387	31.4696	33.9732	31.7622	32.0821	31.9217	31.6048	30.3512	31.4734	31.2727	29.363	31.2356	32.6995	34.0169	33.2183	34.9055	32.4413
780	34.0426	32.4062	33.4729	31.9248	32.9949	32.2699	32.0206	33.3452	32.0173	32.0637	32.0796	31.9917	32.0174	31.3363	30.1548	33.6333	31.2036	33.7446	33.0654	31.9334	32.2559	32.4752	33.1395	31.479	32.9952	32.5081	31.2681	32.1457	31.5586	31.9219	32.9482	31.904	33.3368	31.0114	32.2735	32.3134	32.7601	32.5014	33.0702	30.6417	31.5614	31.6358	30.1873	31.3687	31.6321	32.6139	32.657	33.0575	31.5964
781	30.1259	32.1367	33.5658	32.972	33.7303	32.2315	31.0261	30.342	30.9827	32.6856	32.2668	32.2056	31.9146	34.3597	32.5748	32.6945	30.234	33.6704	31.8662	32.1819	31.2358	31.1905	34.0569	32.1684	31.9134	31.5908	33.1858	31.841	33.3942	30.7325	32.376	33.0859	33.4518	33.1505	32.9334	32.4201	32.489	31.8251	29.1514	30.9757	31.4513	31.9901	30.5082	30.2397	32.2718	32.998	32.2844	34.2373	32.5665
782	31.5816	32.5378	31.5159	34.397	31.7127	33.0869	33.4664	30.733	32.0497	33.8692	32.7005	33.0514	31.9021	31.9209	31.5229	32.7003	31.9468	32.999	32.133	32.1687	32.1953	32.0622	33.04	31.6344	31.5256	31.2001	30.3199	30.4329	31.233	32.4965	30.5858	30.4944	34.0794	31.3269	33.0311	31.7559	31.8931	32.6726	31.034	31.7825	31.3613	31.064	31.5135	32.7398	31.696	30.7955	32.218	32.9496	33.0652
783	34.0788	33.0881	32.3142	32.3808	31.7295	32.7533	32.8523	31.3945	34.0152	33.1476	31.7842	33.9198	34.8926	34.3511	33.9512	34.1891	35.4283	35.4633	36.1703	34.6634	32.9109	32.886	35.0749	34.2609	32.3656	34.1287	33.7065	30.9414	29.9094	33.4566	34.9309	34.9712	35.8439	34.0163	34.1227	34.0569	33.6053	32.745	31.4295	31.343	32.3813	34.4061	33.1887	34.4411	32.2156	34.7828	33.9654	33.9309	34.3628
784	35.1028	36.2157	35.7837	34.8958	34.4633	35.7843	36.4221	34.2626	35.8029	34.5683	34.6052	33.3161	32.8198	34.7309	34.6281	33.5119	34.3422	34.8507	33.5971	33.2621	35.8947	33.7993	35.5968	34.5291	32.0292	35.9001	33.2803	33.6272	33.5748	34.1677	34.7327	33.5349	33.2393	34.1351	32.7504	32.448	33.3876	32.7878	32.0876	33.0652	33.363	33.1591	33.2188	31.3688	32.8729	31.5279	32.3556	34.0955	34.8857
785	36.5695	33.848	34.5239	33.7924	34.726	32.2963	33.5404	31.4897	32.321	33.3459	33.4963	36.4942	36.2005	35.4793	35.1716	36.3697	34.0772	34.3511	33.9264	35.4548	32.4494	33.2861	35.1051	35.1136	32.3789	35.5796	33.0572	31.6097	33.2081	32.1207	33.8238	34.6437	31.4401	31.7832	32.7589	33.3675	33.6094	32.2963	30.5731	29.6203	33.1226	33.1478	31.7566	31.3023	33.7166	34.7036	32.9849	33.0215	32.8593
786	33.9742	34.9502	33.8703	32.1936	34.1945	33.221	34.4132	35.7115	34.3861	34.5218	33.3168	33.9399	33.0806	33.6683	33.509	32.7449	34.0679	34.4345	33.9034	34.9137	35.0192	34.2609	35.2527	34.4834	34.9467	34.7089	33.8357	34.11	33.4641	33.0422	34.1228	33.3988	33.6631	33.2486	32.464	32.9728	34.6425	32.1741	31.3081	31.0857	32.3788	33.6626	33.743	32.7333	31.7754	33.0748	32.2747	32.0605	32.6449
787	33.882	34.3546	34.9782	32.5788	33.314	32.9987	35.2923	35.8063	33.4881	33.6835	34.4073	32.567	33.1034	33.9309	31.7416	32.9344	34.0982	33.547	34.5813	32.6686	33.8575	34.6518	35.3845	35.1746	34.8064	33.0668	33.9107	33.2781	34.0482	33.5076	32.6633	33.3551	33.9937	33.1781	33.6365	34.7421	33.9169	32.8702	34.531	30.7631	32.5726	32.363	31.9323	33.7959	32.7602	32.6609	33.5784	34.1377	33.2847
788	32.8079	32.9637	31.9914	33.0404	32.8326	31.6457	31.0999	33.1986	32.3898	32.6311	31.8397	33.8669	31.448	31.5329	32.2425	32.3199	33.1186	33.7074	33.06	34.1416	32.7859	32.1973	33.8178	32.2733	30.8025	31.5836	31.5678	31.5628	33.2152	32.3839	33.5931	33.4892	32.0141	32.1609	31.1192	31.7372	32.093	31.0738	30.2133	30.6037	31.4581	31.5586	31.006	30.9742	32.9256	32.2297	31.42	32.2308	32.0174
789	29.6198	30.5958	32.0026	30.5013	31.9018	30.7413	31.5314	32.0223	32.0074	30.5293	30.8607	30.5083	31.7968	31.2911	32.6425	31.7975	31.4023	32.4236	32.4879	31.8116	31.196	32.1732	32.3821	32.8834	31.3222	30.8634	31.7774	30.5442	32.1595	31.9817	31.2184	32.6183	30.7951	31.7735	32.0809	31.2997	30.9155	30.8758	31.932	30.6712	31.2977	30.7066	32.4478	30.0237	29.5346	30.379	30.3217	31.8763	32.3413
790	34.4297	32.3893	29.748	31.2362	31.9432	31.684	31.2636	32.9765	31.8259	31.6051	30.4798	31.6271	28.7299	30.5498	29.0547	30.9766	31.87	32.1786	32.1259	30.0949	30.7327	29.5331	32.7747	30.4291	30.2241	30.5444	30.7026	30.2895	30.9963	30.7698	30.5676	32.0049	33.2392	32.5223	31.7105	31.4445	31.8549	31.8412	30.2078	30.2725	31.0744	31.5106	30.8134	31.5691	31.2534	31.4834	32.9943	32.1879	32.2547
791	33.1709	31.0459	29.9249	28.6979	30.6066	30.4214	31.0517	31.6135	31.972	33.0626	30.964	32.1418	31.24	31.8801	30.0983	30.5182	30.5364	32.8011	31.4118	31.9978	31.5191	32.4104	33.7491	31.9998	29.8904	31.0362	29.7369	30.9936	29.8964	31.7709	31.6597	30.7209	31.8623	31.3043	30.7491	30.58	33.545	31.0406	28.7955	29.2521	30.5119	30.7865	29.6775	30.2254	30.8342	31.127	30.765	31.7486	32.2281
792	32.1681	31.9833	29.4969	28.8345	30.4573	28.8793	31.0584	30.0037	30.5573	30.4636	30.0743	32.5823	30.1298	28.862	31.4696	30.0715	29.674	31.6888	31.3535	31.5385	29.7942	31.2781	30.898	30.9752	30.3746	32.0518	30.7141	29.6969	31.0752	31.9358	30.9749	30.7703	31.5364	30.3062	31.9832	30.3443	31.4751	31.6238	30.27	29.5137	30.6762	30.6159	31.3191	31.4196	30.997	30.4362	29.2215	31.6643	31.8637
793	32.0874	34.6405	31.0504	32.2903	32.0053	31.6829	34.2706	34.6857	34.1827	31.1799	32.3116	32.7803	33.3674	32.3392	33.8953	33.7192	33.4511	36.7951	35.6131	33.2664	34.1075	33.7631	33.2586	32.2953	31.7124	35.7497	33.4227	31.557	31.1084	32.2649	32.8997	33.2068	31.8924	31.774	34.0674	32.9426	32.6497	32.4603	29.8925	29.5865	30.8789	32.4694	31.0777	30.838	32.1474	33.4199	33.3045	35.3718	33.1736
794	33.2133	33.2626	34.3719	31.6491	32.149	33.4091	34.7829	34.6455	33.7753	34.5062	35.1803	34.2004	33.9527	34.0753	33.6754	33.1508	33.4312	33.9483	35.0019	33.4948	34.2378	34.0873	34.499	35.9907	33.0352	32.5903	33.138	33.7074	33.8412	34.6444	33.4835	33.3548	34.1423	32.498	33.4837	31.9635	33.2841	34.215	32.7207	33.0785	33.6117	31.8389	31.7283	33.3939	32.0365	34.9695	33.155	33.8129	34.1681
795	34.1038	35.3856	33.5228	32.2793	32.4914	31.6115	32.3974	30.5731	32.552	32.9879	32.4493	33.4013	32.1923	31.5213	32.2849	33.7481	32.0629	33.4942	31.8632	32.6814	32.2279	31.8342	35.2675	32.5867	33.124	34.022	33.9832	31.6546	33.6031	31.1018	30.7866	32.042	32.9577	31.8782	31.5066	32.3344	33.8675	30.8747	29.646	30.3516	28.7516	31.9577	31.6888	32.687	32.7573	31.5948	31.7887	33.3789	32.2112
796	33.8442	33.7441	33.136	35.3338	35.0496	33.416	33.9301	33.1735	33.756	34.4431	33.6026	35.8726	33.7823	33.7151	32.8857	33.6163	32.4967	33.7715	32.4815	32.5452	32.4817	33.5167	32.2943	32.3688	32.1098	32.8791	32.48	32.7455	32.0771	30.0239	32.4828	32.8132	33.158	33.4278	32.9677	34.0079	31.3181	29.306	31.7982	29.0899	30.1035	32.2827	31.8156	32.6919	32.2594	32.1779	32.2826	33.3226	34.2643
797	31.8902	32.7908	34.2258	35.3557	32.5286	30.1903	32.5259	32.5642	31.8725	32.5198	30.7823	31.8199	30.5306	33.4462	30.8656	31.7018	30.0911	33.3974	32.0671	32.4242	32.5226	33.302	32.0309	32.0734	33.8394	31.9708	32.9656	30.0686	30.8182	31.6073	32.8038	32.4491	31.4857	31.3697	31.9916	32.321	31.2166	31.2541	30.0924	31.2206	32.825	33.3754	31.5389	30.2526	32.3411	32.0732	32.4432	33.3456	31.8323
798	36.1785	34.4052	35.0671	34.3418	33.9152	34.9929	32.1023	33.5195	34.1308	32.6901	34.1724	34.4391	34.4433	33.223	36.2696	34.1932	33.6144	33.3954	35.4556	35.1996	33.9458	36.7227	34.735	34.3201	33.946	34.2514	31.2569	33.011	33.0139	33.0343	33.5747	33.7457	33.7585	33.6953	31.8772	31.8335	32.3232	32.5435	33.6544	31.0847	33.8165	34.0444	32.5326	31.7365	31.5858	33.2408	33.6481	33.9779	35.5411
799	37.0381	35.5334	35.9455	35.8663	34.4334	34.5992	33.7853	34.3996	32.9636	32.086	31.4051	32.4979	32.1094	33.0645	34.6098	33.1732	32.2292	33.3504	31.1061	33.1251	34.1622	37.0004	37.6422	34.0497	33.2674	36.021	32.6557	33.2845	32.5445	32.4574	33.5069	32.1912	33.709	32.2986	32.2112	32.9325	32.3073	30.4477	29.4702	30.9556	33.7441	34.5536	31.6471	32.0981	30.3786	32.2879	32.364	33.0257	33.4045
800	34.7549	34.648	36.5168	33.4399	33.3074	33.6208	35.3413	31.3954	32.4253	33.4997	31.8427	33.6448	32.9832	35.2893	36.6827	34.7118	34.3177	35.7334	34.2775	35.0257	34.4601	34.5162	35.5314	32.4212	31.4544	34.643	31.679	31.6351	31.3416	30.4044	33.4046	35.1336	35.444	32.2786	32.7372	32.6675	32.4414	31.4259	29.5517	27.7502	33.8344	33.1191	31.3646	31.6742	33.5416	34.2659	33.8456	34.6714	32.8923
801	30.2258	32.4232	32.3795	31.9044	32.3351	33.0871	32.8213	33.9064	30.5016	32.2369	33.1339	35.8341	33.6919	32.7628	31.8417	32.8926	30.6312	30.9814	32.5415	31.6222	29.6539	31.6469	31.7325	30.9515	30.5084	31.7758	31.8398	29.4677	30.9484	31.7279	31.9856	32.322	33.1691	30.7843	31.4826	32.0219	32.5504	34.5256	30.7204	29.4418	31.5519	29.1848	29.5037	30.8993	30.553	31.4428	30.9054	31.9683	31.1961
802	34.5496	32.9736	33.2038	35.148	36.0388	35.9962	35.0468	35.7582	33.7222	34.1355	32.5832	36.1033	35.0943	34.3574	34.4743	34.3441	32.9368	34.4227	32.6058	32.4274	34.0399	34.3088	35.586	33.0237	31.624	31.9034	34.0595	34.3615	32.9823	33.0102	33.6183	34.0001	33.6174	33.5141	32.9477	34.088	34.6076	34.7198	32.4289	30.8181	32.4284	31.2806	31.1677	31.387	31.2495	33.0469	31.5374	33.4935	31.8056
803	31.7109	32.4727	32.6233	34.5362	32.7397	33.082	34.079	34.9672	32.905	34.0369	34.2884	33.6867	35.222	35.0418	33.8194	33.8904	32.3137	35.9138	34.9643	32.7036	33.5418	34.9338	36.3122	34.3056	31.8975	33.9341	34.5763	34.4689	34.2682	32.351	35.3233	33.9814	33.9535	35.6589	36.5751	35.2615	35.8554	35.0776	33.2632	32.7385	33.1613	35.3375	35.8137	33.9249	34.8373	34.6865	33.7741	34.038	33.9174
804	33.2677	33.5133	33.5552	33.7917	34.7289	33.5677	36.0637	35.6897	34.4115	34.5141	33.1682	33.9514	33.7312	33.6087	34.9959	33.9325	33.2539	35.5038	35.2391	34.474	34.8184	34.0027	34.9389	34.5055	32.7112	33.7062	30.2444	33.0468	32.1807	31.1793	33.1659	35.0602	32.9791	32.2097	31.0056	32.7104	32.5458	32.9816	33.266	30.563	32.8139	31.587	31.1968	32.4825	33.3769	33.9834	32.5399	32.4937	33.7525
805	35.4238	38.4184	37.0844	37.986	37.9635	35.3956	36.3352	35.1981	36.0874	38.4705	36.478	37.8601	37.4646	37.0181	36.6414	37.3281	35.4247	36.6944	36.5134	36.3037	34.8189	36.0217	36.9696	37.3577	36.4163	36.3457	36.4206	34.8192	35.8419	35.3314	35.7722	34.4008	34.9341	35.7467	36.1089	36.2394	37.2131	33.6408	31.8382	32.4576	34.0499	32.1723	31.7942	32.9804	32.7486	33.3458	33.1181	34.4381	34.1349
806	33.9351	34.8982	35.889	35.9771	33.8667	35.2507	36.1458	36.1743	34.6807	35.2927	35.5405	34.7793	34.653	35.4193	36.4738	36.9744	35.7939	33.7395	36.0225	35.7571	35.6848	35.3404	34.9106	37.0287	36.7826	36.8607	36.8128	35.0823	34.2752	34.4399	34.5471	32.6318	35.1786	34.3924	35.331	34.9783	33.1698	34.32	33.5743	33.8688	34.1976	32.7322	34.4109	35.257	33.1688	32.2968	32.581	33.3813	34.0224
807	33.9611	34.3397	35.5862	35.0181	32.8671	33.4408	35.247	33.9193	33.4314	34.8615	33.0057	35.2459	33.3736	34.4496	35.0146	34.395	35.3855	33.4481	34.5327	33.5092	35.2695	34.7938	33.0851	32.7318	33.3825	34.3319	32.878	32.0689	33.0297	33.3911	32.4105	34.5351	33.4753	35.6018	34.4055	33.6581	34.9055	34.9031	32.9416	34.1024	34.1057	32.3032	33.8568	31.6863	32.8907	31.8288	32.8975	33.6008	32.2055
808	35.5373	35.6223	35.0934	36.3187	37.4281	36.116	36.612	36.7627	38.2673	35.0469	34.134	34.628	36.3279	36.5813	37.3793	33.7495	36.7196	36.2494	35.1989	36.3342	38.8463	37.6429	38.3407	35.5786	35.4518	35.9635	36.8304	36.0918	33.466	36.2796	36.4813	36.3829	36.8631	34.2496	35.3215	36.5025	33.4292	30.5985	31.5994	31.9446	33.6167	32.9488	32.5972	31.5548	32.7997	33.8338	33.794	34.7768	34.6248
809	33.5241	33.8907	32.2733	31.2126	33.0489	33.9595	33.2149	34.1269	34.2036	35.24	35.3897	34.314	35.1414	35.0941	35.3019	35.721	34.6103	36.1676	35.0269	36.0039	35.2342	35.0892	36.5151	34.3234	33.1131	34.4747	34.0759	33.4975	31.0821	33.1683	34.1873	33.7869	32.9711	32.48	34.2296	33.8743	33.9401	33.4715	33.5511	32.2972	32.6658	32.3519	31.3867	32.1667	32.2475	32.4399	32.9145	32.0069	32.2839
810	35.3167	34.591	35.7797	35.7896	35.7445	36.7135	34.5496	36.0367	35.7539	35.5559	35.1241	34.3729	35.5724	36.0373	35.2791	36.7446	36.766	35.2418	37.2736	36.882	33.3515	34.5551	34.5543	34.2317	34.449	34.0977	33.6519	33.1874	34.4101	33.4546	33.8526	35.5871	34.6731	34.1229	34.3224	32.6143	34.5538	32.8098	32.1218	31.386	32.0503	32.3657	32.6091	33.9171	33.22	33.0453	32.4439	34.1147	34.141
811	36.4813	35.7469	33.9503	33.9724	31.4996	32.7632	33.0576	34.5982	31.9331	34.6088	31.0361	32.5592	33.8035	34.4137	34.5613	31.1826	31.6326	34.6657	34.5172	34.7094	34.72	33.9393	34.9579	32.5701	32.9911	35.6977	31.4745	32.8796	31.4849	31.1989	31.9594	32.5213	33.1261	32.7154	32.6961	31.8733	31.9308	32.5752	30.8719	29.7286	30.1495	33.5207	32.0957	31.227	33.3881	33.0853	32.1768	31.9541	34.8305
812	33.9703	36.5806	35.49	38.3833	35.253	34.5268	34.3659	35.2578	34.2612	34.4934	31.7338	36.0122	33.6981	35.6077	33.194	34.1144	35.2259	35.3916	35.7055	34.6053	35.327	35.8402	36.958	35.1439	34.772	34.7601	34.6797	31.9468	34.1019	36.051	36.7883	36.7103	36.275	37.3725	35.5765	34.6376	34.5884	34.4616	31.5396	32.3554	34.0432	35.667	34.2636	36.8677	35.1373	35.9288	33.6801	35.9112	35.8641
813	34.0225	34.7606	34.9665	34.5757	34.3814	34.0833	34.9615	35.7819	35.3723	35.2919	33.9502	34.7551	33.0923	35.1675	34.3661	34.7266	35.3341	34.9724	34.9544	34.7086	34.8783	36.2125	35.3275	34.9727	34.6816	34.6402	33.4153	33.7534	33.7305	34.5574	33.9538	35.9609	33.2207	34.7539	34.2047	34.2231	34.0947	32.98	32.5527	32.2031	32.6264	33.6398	33.7274	33.9806	33.9679	34.7473	33.1287	34.6679	33.7772
814	35.2865	36.3513	33.5813	34.5639	33.6507	34.4405	33.8184	33.8311	35.0455	34.4821	34.0786	35.2088	34.4094	35.4529	35.9273	33.2283	35.3718	35.1528	34.0482	34.8707	33.9095	35.9534	35.2146	35.1092	33.5297	34.9456	35.0484	33.2804	32.9049	34.6399	34.5352	34.3741	35.0528	35.6663	32.4631	34.9379	33.522	32.3718	35.3025	32.1958	32.9856	34.2114	33.2183	31.8061	32.4528	32.9741	33.9304	33.6677	31.8509
815	35.1108	36.492	34.3461	33.6078	31.8764	33.6923	34.7093	34.4514	32.3866	34.3151	33.5782	33.5304	33.8335	34.707	34.0457	32.8093	35.4436	34.4417	32.9452	34.485	34.8046	35.3738	35.432	36.4868	35.2154	34.7231	34.7444	33.3936	31.3704	32.9239	33.6278	33.9066	34.1001	32.6282	33.7316	32.6073	35.8713	33.2405	31.7572	31.8135	31.8353	34.2692	33.0788	33.7102	32.5266	33.5324	34.3037	35.4479	32.8344
816	33.9633	36.1006	34.8993	34.0126	35.1965	34.7345	34.8553	35.0279	34.7835	33.5446	34.3276	35.1187	33.8522	35.132	35.61	34.6847	34.3837	34.4692	35.4049	34.9467	35.7453	36.0288	35.2649	35.4835	33.3034	35.2123	33.8191	33.8561	32.3709	34.7233	34.605	35.886	34.9692	33.0946	34.7653	32.7222	33.6172	34.3926	32.3324	33.4394	33.6244	34.8403	32.29	33.2665	33.1938	32.4007	33.8294	34.9409	33.0474
817	30.4624	33.502	31.2485	31.9813	32.464	32.9827	32.4857	32.4989	31.0049	31.1715	29.4454	30.3684	28.9561	31.3594	31.3439	31.4843	30.0044	33.08	32.7687	33.2453	32.12	30.9467	31.9546	29.0406	31.6563	32.7593	32.1105	30.065	29.5233	32.5094	33.0574	32.4442	33.4393	35.271	33.5109	33.1259	34.7238	32.5198	29.4655	29.7364	31.142	29.9111	30.9337	31.0057	30.4589	29.6574	29.3223	30.6056	31.2335
818	30.4288	32.0722	30.1438	30.006	29.3654	28.2203	30.3945	30.0415	30.8234	30.1842	30.4472	32.173	32.2841	30.6579	31.5942	30.091	29.912	30.7192	31.0154	29.905	30.8379	28.6123	31.4065	30.8182	33.2535	29.8658	31.2366	28.985	30.2941	30.3335	31.0424	31.0361	32.6899	30.1337	31.5037	31.6501	29.7928	31.1498	30.5004	30.2152	29.4172	32.3742	31.3683	32.4184	30.0101	31.5816	29.7559	31.7776	32.0911
819	33.4109	31.5909	30.2871	31.3293	32.769	30.6999	30.0068	31.8451	31.3979	30.4865	30.7173	30.1475	31.3287	30.9128	32.6751	31.9996	32.8555	32.5945	33.5747	31.4736	30.8164	31.1793	33.4063	31.9201	31.9125	32.1189	30.0229	30.3666	30.8711	29.8124	28.1092	31.84	32.0077	32.0103	31.1454	30.9813	32.4108	29.827	30.4874	29.6215	32.0319	31.5363	32.2482	31.094	32.1596	33.3407	30.5088	32.0572	31.591
820	35.8918	33.9857	32.8521	32.2214	32.5895	32.7646	32.5305	34.0655	31.9676	31.6296	31.5883	31.4304	30.2821	31.26	32.877	31.7634	32.4386	33.49	32.3095	33.0558	31.8425	30.9858	32.5052	31.7179	30.8462	31.4505	31.0349	31.0206	32.1109	31.082	32.4781	32.8474	32.6416	31.1238	33.4512	31.4878	32.6188	30.0504	31.3106	30.4653	31.4162	32.3587	31.076	31.6479	32.4999	31.311	31.0693	32.0009	29.9139
821	33.9585	34.455	32.8113	32.8177	32.9934	32.5608	30.5859	34.1969	32.9518	32.0736	32.1868	35.0145	33.0674	33.1251	31.1883	33.2296	32.2646	33.4969	30.8399	32.6078	32.636	33.2587	31.7019	33.4455	32.0075	32.0775	32.0724	30.6295	32.6231	32.7509	34.1442	33.3896	32.0254	32.3358	31.545	33.659	32.2868	33.2044	30.5544	29.5491	30.314	30.5293	32.5192	30.6061	31.1637	32.3246	33.0798	33.5382	31.8187
822	31.5808	32.0312	32.2992	32.7947	32.0589	31.4901	32.3576	32.1511	31.4407	32.1899	32.4438	31.636	32.1524	32.6989	32.7299	33.4526	34.2192	33.3986	32.5358	32.5579	32.8288	33.0837	33.7289	32.8403	31.6445	31.4392	32.1858	32.567	32.4601	31.0484	33.0573	32.348	32.135	32.2916	32.6167	32.6509	33.6429	32.3017	31.33	30.8012	31.6316	32.3257	31.6054	32.977	31.5398	32.1567	33.6766	32.2978	32.2291
823	32.6383	32.0232	29.085	31.0869	30.7445	29.5596	32.2289	32.6668	31.6863	30.988	29.9417	32.3179	32.6014	32.7398	32.9017	33.8283	32.4128	33.2791	33.7313	33.6055	30.4123	30.7608	32.7582	31.0315	30.0578	33.0113	31.4171	30.9149	29.4698	32.3271	31.4943	31.0268	32.1218	31.9633	32.0683	31.2532	33.3948	31.9024	31.2937	29.9513	31.0921	31.6436	31.6202	31.6808	31.2548	28.805	30.6735	31.8123	31.1295
824	31.9812	32.4177	29.8913	30.6295	30.4136	30.9384	32.4525	32.9303	32.1122	32.7087	32.5005	33.3057	31.3098	31.5981	31.6914	27.9794	29.9148	32.5295	33.0132	31.1757	32.2343	32.7494	33.4566	33.7541	30.9486	32.262	31.5984	29.9999	28.5033	29.0597	31.5352	32.6247	33.3633	33.103	31.7498	32.2016	33.0738	32.141	29.1465	29.3366	31.4628	32.2684	30.8338	29.6343	30.0058	31.5369	31.5077	32.7365	33.0302
825	30.6043	30.8039	30.0503	30.5933	31.3389	30.062	27.7894	29.2705	28.2734	29.5507	28.5041	29.5229	29.2188	30.2743	31.5635	31.6893	30.3564	31.2438	31.3371	30.1062	32.0918	30.4338	30.7878	29.9212	29.2508	30.7038	30.0021	27.669	27.5058	31.6036	30.7625	29.5234	31.8918	30.8903	31.5648	29.9134	30.1637	31.45	30.3828	30.0815	30.2561	30.493	30.5346	30.1739	31.07	30.5936	31.085	31.5289	31.2996
826	34.2952	34.7677	33.9639	33.4324	31.0074	33.8009	35.1301	35.6492	34.739	35.301	33.5461	34.3418	32.8395	33.5418	31.693	33.2055	31.0967	33.3805	33.9651	34.5362	33.9303	32.7887	32.6052	33.0293	31.3487	31.0323	33.0669	32.5331	31.2902	31.3776	32.48	33.3519	34.2999	32.4091	32.3091	31.7269	33.7609	31.2578	31.7049	31.1936	32.4302	30.3166	30.5332	29.3077	31.1136	31.8307	34.11	33.564	33.4074
827	32.7814	33.673	31.7631	30.9963	33.1263	32.1137	32.8774	32.5191	31.7534	30.9403	30.136	32.6508	32.7743	31.758	32.6211	31.3143	31.6904	32.7597	33.5879	34.0492	34.5399	33.2753	33.5576	33.4866	31.7684	33.9414	33.2239	31.3823	31.2535	32.7601	33.7428	31.5901	32.3364	31.1496	33.0959	31.5793	32.3139	31.7209	30.833	30.3303	32.4375	31.997	31.6376	31.794	29.8513	31.1525	32.1063	32.4372	33.0195
828	36.8982	35.6627	35.2855	33.9381	33.474	34.3074	34.6232	33.6255	33.4622	32.8511	32.5865	35.4858	34.0185	34.5054	34.6231	34.0448	33.6524	35.7758	34.9403	34.4017	33.8389	33.556	36.9448	34.4007	33.2613	34.3943	32.1394	31.3326	31.4159	31.3382	32.6018	32.9685	32.6502	32.2939	32.5074	32.0292	32.5557	31.4251	32.1138	29.5684	32.8124	32.7385	31.9336	32.8204	31.2959	30.9718	30.2165	32.6153	32.0972
829	33.7596	36.3491	34.3595	36.9889	35.2301	34.2408	34.6967	31.5924	33.979	33.291	33.7919	34.0606	33.0963	32.7432	34.4539	36.0716	33.1309	34.3471	35.2213	37.1698	36.8658	34.1848	37.0214	35.5676	31.1943	32.0083	33.3929	33.9723	31.8614	34.0003	33.8183	33.5257	33.0438	34.2762	32.6866	32.7946	32.3993	32.1865	29.8655	29.5692	31.143	31.8186	31.9801	31.935	32.0477	33.6181	33.6483	33.2647	34.1114
830	31.8509	33.2662	32.4976	31.3689	31.5011	32.2462	31.2114	31.4892	30.4585	31.3693	31.0552	31.3661	31.5184	30.8358	32.8522	31.988	33.0069	32.9157	32.3615	32.7227	33.0744	33.8863	34.7262	32.4913	31.9959	33.2829	33.5513	33.1754	33.8148	31.6508	31.095	31.7141	33.5792	32.7256	31.2509	31.5212	31.6063	32.8199	29.8101	30.355	31.0276	30.9442	31.6188	31.8898	31.8074	30.963	31.0425	32.8888	31.2903
831	34.3778	33.9097	33.0232	32.8228	31.8756	31.19	32.9664	32.4054	31.4079	32.3264	33.8637	33.316	31.4663	33.0498	32.4859	33.028	31.6049	33.6428	31.0418	32.363	32.9268	32.7518	33.2447	32.4444	32.5905	33.5949	32.8931	32.9874	31.4358	31.8559	32.1774	32.0813	32.8645	32.4179	32.4483	31.2204	32.5703	31.8362	31.469	31.4972	32.2269	32.53	31.9846	32.6577	30.7083	31.7253	32.0139	31.7597	32.3656
832	34.0607	33.0936	31.3027	30.966	30.8089	31.1471	32.235	32.0285	31.9818	31.2341	29.7554	30.6851	31.4541	31.3099	33.3423	31.9088	31.3493	31.3502	31.4296	31.4372	32.4898	31.845	32.8166	32.2967	32.845	33.7209	32.0066	30.4277	31.5371	31.9399	30.6997	31.5519	30.2203	31.2719	30.2198	31.3467	31.1183	30.581	29.5582	29.558	31.0723	32.1117	30.8772	31.3687	31.0926	30.9841	31.6949	32.1748	30.6897
833	35.7665	34.7146	33.5258	31.6643	33.1742	32.5948	33.6671	33.5573	33.2299	33.2161	31.4986	35.302	33.36	34.9502	31.9163	33.2435	33.1656	32.8229	30.955	33.1249	33.9056	34.243	35.5332	33.5393	32.4443	33.1298	32.6861	31.6361	32.1	30.7246	30.1268	33.7511	31.7736	30.6675	31.7706	33.1381	33.0023	30.3909	31.4187	29.6241	31.7106	30.4856	31.1081	31.2275	31.1888	31.4799	31.8091	32.4193	32.9224
834	35.0457	34.7936	35.0486	33.0046	35.8221	34.1236	35.9656	33.9998	34.7672	35.9257	33.9002	35.9358	34.1973	34.4649	34.2169	35.8176	36.059	37.4523	36.8758	35.2998	34.1849	34.0451	33.7865	34.0112	31.9537	35.2262	36.1189	33.9993	33.3417	33.3961	33.214	31.8228	31.5252	33.8015	32.1125	33.4071	34.0574	30.1016	31.2594	32.148	32.021	33.4166	32.0451	31.8554	32.1558	32.4268	33.4732	34.2659	32.6752
835	31.9733	32.4653	30.7051	31.981	31.9539	31.8015	31.2451	32.5542	32.0008	32.2956	31.6781	31.1123	31.4561	31.4793	32.1996	31.3601	31.8	32.0537	31.9827	32.0964	32.5818	32.8801	34.307	32.4661	31.7407	32.6726	31.0778	30.7868	32.6006	32.7055	33.6002	32.3956	32.4299	32.3106	32.4123	31.3048	33.1008	30.7146	30.2864	30.9051	32.8339	31.9591	31.4275	30.6245	30.8049	32.2892	32.9393	32.2485	33.2606
836	35.696	35.4175	32.9125	33.7114	33.8571	30.7359	34.5827	34.4277	32.786	32.8789	33.7066	33.741	33.4319	33.4967	34.3582	33.7096	34.0731	36.1924	34.4236	34.0922	33.6565	33.9792	32.8335	33.8596	31.8772	31.9148	33.3902	32.2406	31.3594	30.6451	33.2089	34.3468	34.5035	31.2112	34.2236	31.5068	33.1829	35.2812	33.2629	31.3006	33.5601	31.2443	33.0636	32.9585	35.3224	32.9582	32.6353	35.0126	32.2389
837	36.7604	36.5797	34.1424	35.0438	33.8677	34.2248	35.7789	34.8225	36.2861	37.2206	36.3943	34.9495	33.4924	33.0979	33.4662	33.2428	34.0209	37.6521	35.8154	35.1947	36.7676	36.972	36.4661	35.7422	33.6826	34.9181	34.1575	31.8816	31.7296	32.599	31.6105	31.9157	32.2278	33.2606	32.6828	31.4211	32.7576	32.999	31.3622	33.7221	33.8813	31.6929	32.4184	31.8758	32.1694	33.8925	32.6082	33.822	33.0108
838	36.4379	36.122	35.7867	33.7563	32.4797	31.5702	31.6248	32.8696	34.0881	34.8508	32.1259	33.882	33.0135	34.2238	31.9034	31.9587	30.6846	33.5175	33.9079	34.3141	35.3983	33.8557	33.1802	32.4277	31.1017	32.6276	33.6697	33.9421	31.4034	32.6651	33.4344	35.1145	34.2947	34.4609	34.4651	33.908	33.5015	33.5854	29.863	31.6525	32.5864	31.9908	32.6243	32.8037	34.089	31.8195	31.2857	31.8347	34.0608
839	33.3015	34.0448	32.8786	33.1861	33.0462	32.5881	33.1386	32.3255	32.6571	33.566	33.7503	35.3971	34.2236	33.118	35.5384	32.1818	33.796	35.3111	33.7257	34.7446	33.5386	32.8799	34.3856	33.8581	31.0006	33.5154	32.7967	31.7234	31.8854	33.6101	32.9486	32.5713	34.7201	32.0462	32.8565	32.2748	34.2208	31.77	32.3538	31.9585	33.5579	32.1869	32.2116	31.3274	32.7172	33.9629	33.2669	35.1315	33.9255
840	31.6268	31.3109	33.6834	33.3861	32.2134	31.3036	31.6614	29.7239	32.1952	32.1509	31.8998	32.1621	31.5295	31.7303	34.3677	31.2827	33.6454	33.9721	32.6572	31.6599	33.1284	30.176	32.5056	31.1383	30.5222	32.9684	29.4439	31.1091	31.2625	30.7332	32.1685	31.7526	31.0014	31.9415	32.5762	32.1572	31.6683	30.1676	29.9525	29.8095	30.9374	32.4511	31.5683	30.6505	31.355	32.3795	31.7625	31.0981	32.8991
841	33.001	32.879	31.1554	28.4626	30.1717	29.0069	31.73	31.364	30.1893	29.7633	30.317	31.4846	30.8504	30.3294	31.9532	29.9843	29.5971	30.1415	30.5167	31.6779	30.9059	34.0061	32.0438	30.4771	31.4352	30.304	31.5859	31.2991	29.4242	31.3404	31.1646	31.9014	31.8087	31.8897	33.0459	31.5951	32.7235	29.8202	29.8098	30.3872	31.0119	31.4607	31.44	30.9475	29.8184	30.0287	30.9396	32.7142	31.6434
842	31.9804	35.7642	32.8391	32.6107	30.7476	32.559	31.9951	32.4376	32.3532	32.1056	32.1497	32.088	32.5797	31.1881	31.6961	30.9096	30.9352	31.716	32.1493	33.142	30.6464	34.8685	34.138	31.2074	31.7878	32.5206	31.8931	33.1776	31.3729	32.2047	31.0478	33.5588	34.5592	32.2673	31.3895	31.5607	34.4429	32.6403	31.8866	31.1176	33.1831	32.5864	30.4721	31.7081	30.9467	31.0475	30.5175	34.2516	32.8557
843	34.4358	35.5416	32.4657	33.7981	31.7635	32.4381	32.5495	33.3086	32.21	33.6913	33.5988	34.3581	32.8165	34.0171	33.9096	33.6089	32.9387	33.3314	33.5044	35.1845	33.9969	32.6949	33.6575	33.9623	32.8169	32.4003	32.5891	33.1571	32.9818	34.3334	33.5801	32.9325	32.3772	33.2324	32.5889	32.6809	33.9803	31.9794	31.5647	33.8047	34.0844	32.9532	32.1721	32.5801	33.5888	33.6988	33.135	32.5823	33.0246
844	35.4092	36.702	35.421	34.9396	34.7145	34.6017	34.645	35.7775	33.8347	34.2461	33.3717	34.5389	33.477	31.9199	32.7921	33.7843	33.8671	34.8081	34.9039	33.7179	35.4532	33.8892	35.4984	34.6999	34.1429	34.7259	33.0369	32.9759	32.597	34.0565	33.1081	32.4699	32.966	33.9259	33.9201	32.6841	34.1487	34.756	32.7222	31.3432	34.2459	32.8299	32.3824	32.7936	32.8045	32.2529	33.3631	34.3106	33.1
845	33.1477	35.0617	32.9449	32.5023	33.3525	33.7215	34.1281	33.3261	33.9797	34.9929	33.5225	35.0529	34.1636	33.3033	33.6784	33.9268	32.8486	34.358	32.3948	31.0186	32.4368	33.2024	35.0678	32.7515	32.5661	34.3869	34.4336	33.2443	31.5879	32.939	33.5359	33.7761	32.2647	32.2392	33.349	31.8438	31.1582	31.117	32.226	31.6871	33.2424	32.5361	33.1067	33.2586	36.4547	34.2072	32.3186	33.5958	35.252
846	35.052	34.9465	34.1713	35.2532	32.5866	31.118	32.7183	33.6047	32.897	33.9742	34.8104	34.25	34.3396	34.3802	34.4164	35.3716	35.3685	35.0228	34.491	34.7947	33.6315	33.3233	35.0944	33.8611	33.2895	34.8225	34.418	34.4019	32.9811	33.1911	35.2997	33.6615	32.8099	32.5074	34.8938	34.8974	34.1001	33.2201	33.5325	31.2891	35.3007	33.3923	34.0902	32.7061	34.3217	34.0347	32.8102	34.7432	32.5344
847	35.3277	36.0049	35.4503	33.6416	34.3526	33.3801	35.3816	35.0384	34.8924	34.1852	34.8867	34.6546	35.8113	33.5692	33.3143	33.9675	32.674	35.1759	35.9309	34.7716	34.862	35.67	34.3997	34.2512	35.1811	34.823	31.698	35.1971	32.4189	35.2087	32.9197	34.1523	34.1085	33.6028	33.7024	32.9838	34.3924	32.6032	30.3592	30.5759	32.7876	33.9449	33.9371	33.3114	34.5256	34.9802	33.8713	33.6231	33.7624
848	32.7403	31.9754	30.9328	32.7717	32.6368	32.7021	30.9404	31.7196	31.3863	31.7415	32.6672	31.6366	30.4435	32.0018	32.662	31.576	31.3046	32.4091	32.4396	33.7081	33.0949	31.6118	32.998	31.248	31.4054	32.2416	31.1235	31.3689	31.4586	31.3229	32.1634	31.1644	30.5163	31.6148	33.3146	32.2515	32.1986	33.0728	31.9739	32.09	30.7932	31.7535	30.2827	30.8552	30.7212	29.7959	32.5415	32.5439	32.2207
849	36.5744	35.9818	35.8952	35.6357	34.4845	33.526	33.8502	36.3415	34.0413	35.3918	33.7581	34.8496	37.3382	35.1965	34.1168	32.1597	32.1417	34.8711	34.5201	33.7928	34.1751	34.511	34.3543	35.0603	33.6712	34.1275	33.3541	33.3587	34.7165	33.4921	34.8712	33.026	34.1799	34.1879	35.0094	33.0074	32.7374	34.442	32.9767	31.2334	35.1653	35.5689	34.127	32.8159	35.2707	34.6446	33.4063	35.625	32.4559
850	36.5778	34.4199	34.62	32.8359	34.4186	34.2061	34.1985	36.3197	34.9776	34.8982	34.8342	35.3993	34.2999	34.7518	36.4424	34.6183	34.1628	37.31	36.7233	35.0336	34.1993	34.9468	35.54	35.1524	33.3355	36.9389	36.509	32.6124	32.4126	35.739	34.1472	35.5596	35.8365	31.253	33.9247	32.1704	33.3893	32.7952	33.5856	34.7686	31.4778	35.0306	33.6439	33.2582	32.0848	32.8276	32.5133	33.8301	33.9015
851	39.0483	37.1766	36.6674	33.0131	35.1865	35.7689	33.7474	33.9858	34.2255	34.0749	33.7337	34.7572	34.1426	33.1497	33.9431	34.0286	35.4305	36.6194	34.1778	35.0866	35.7561	34.5016	34.2181	32.9438	32.0547	34.3803	34.3103	33.9302	34.0138	34.5223	34.2221	35.1994	33.9388	33.3439	34.8963	33.7331	34.635	32.8687	34.3835	33.5197	33.8959	32.3991	33.2229	32.7996	33.2544	33.7047	32.282	34.3053	35.04
852	36.3989	36.697	34.7004	34.2377	35.952	33.6687	34.2579	35.1755	35.5285	35.5657	34.8224	35.3872	32.1351	33.1526	34.3774	33.5876	32.6447	32.8393	32.4696	34.2877	33.2633	35.8978	36.863	34.8576	33.1634	34.0614	33.2742	30.9113	30.4223	32.6877	34.055	32.8506	34.2544	34.4807	32.1618	33.8885	33.3736	31.9494	31.4286	30.1721	33.2394	32.8538	32.1594	30.3764	32.771	31.5102	32.6155	32.6702	33.3168
853	33.6092	32.8739	30.4273	31.7733	30.5193	31.0286	32.9251	32.8451	32.0741	32.3623	29.7635	32.1353	31.5816	31.2229	33.4863	31.9461	31.4937	31.6978	32.5152	30.8384	33.1374	33.0163	34.3019	31.828	31.7727	33.2767	30.2515	30.9903	30.5175	32.1538	31.354	31.7843	31.7834	29.9959	31.6403	31.1529	31.479	32.0002	29.5694	29.5761	32.055	31.14	31.4145	30.9929	32.4373	31.9111	31.1856	32.9749	32.9315
854	33.8399	31.5738	30.911	30.3749	31.1973	31.94	30.9389	31.6569	30.5772	31.6876	31.6061	32.5212	32.9536	31.1694	31.9464	30.2162	31.4646	32.8336	33.1678	33.543	31.265	32.4508	32.9789	33.1084	32.6978	32.4046	31.8134	31.3444	32.1101	31.0571	32.7501	32.7663	32.2779	32.1211	31.1387	30.4914	31.3412	31.4218	31.9905	31.1576	31.9926	31.4474	30.8428	31.0904	32.6285	31.5382	32.6862	34.5352	32.4034
855	34.6454	34.4672	33.2848	33.6532	33.7745	34.4382	33.4731	33.2952	32.4635	31.4652	34.0224	35.4248	32.7266	34.6729	33.7802	34.8863	32.9273	33.3487	34.4353	33.6829	33.7732	33.1929	33.1488	33.4409	32.9838	32.7261	33.4189	31.7222	31.8641	31.8883	31.9272	32.2339	33.267	33.2426	33.2265	33.5369	32.0069	32.0125	33.0266	32.8432	33.6866	32.7215	32.5338	31.7723	33.2526	30.5532	31.6141	31.5195	32.4613
856	29.9348	31.9693	31.5465	31.1712	31.7168	33.3668	33.8379	33.9424	31.9805	32.4777	30.8549	32.1634	32.4351	32.7498	33.2341	31.9564	32.5713	33.3475	33.3844	33.7968	32.0816	30.9674	34.3902	33.7446	33.5735	34.6302	31.6649	30.781	30.6313	30.8742	31.8993	33.1668	33.0996	32.6226	30.9775	32.2427	33.0633	31.8556	30.7638	31.1598	30.5656	30.0162	29.0339	29.6815	29.8351	30.252	30.2772	33.4492	31.8052
857	33.1898	33.8679	33.1946	33.1277	31.6904	30.8659	32.3597	33.0505	33.2433	32.5617	34.0367	33.3079	30.9382	31.8022	32.3224	33.5162	32.3689	34.567	34.3353	34.1703	32.423	33.7628	33.7275	33.2294	33.4853	33.2418	32.4043	32.2635	32.5811	34.0128	32.3	31.8878	32.9328	31.2072	31.9982	31.2088	31.9716	32.6797	32.9657	31.0999	30.5657	30.9785	30.9495	30.2802	31.7843	32.6039	32.2913	32.1223	33.7743
858	30.1286	31.841	31.3378	30.503	33.0045	32.2938	31.9622	31.2516	31.1902	31.7097	32.5809	31.9577	31.6627	31.8471	31.4082	32.4345	31.2026	31.0346	32.7112	31.5123	32.6678	31.5358	33.6452	31.9687	32.6027	32.7879	31.9544	32.4751	30.5537	31.8592	32.449	30.9298	31.2021	30.9863	32.5412	31.1216	32.8553	29.5218	31.0648	32.2258	32.1374	32.3104	31.5897	31.3862	31.429	31.9186	31.6092	31.089	32.4964
859	33.2122	32.1166	32.4262	34.4786	31.1546	30.664	28.5817	29.5748	30.9044	31.1731	27.9606	30.4701	28.97	31.371	32.2074	30.587	30.0628	31.1027	31.2586	29.897	29.3991	31.3787	31.1411	29.6024	29.0234	30.541	30.2453	30.8303	30.4067	32.8016	31.1658	30.4403	33.6346	31.2976	30.5395	30.1415	30.0884	29.4739	27.7462	28.1027	31.1188	29.4332	29.4539	31.6322	30.1374	30.582	29.4552	31.1562	33.1315
860	29.9087	30.2893	29.8808	30.5744	30.468	28.2801	29.2065	29.4537	29.6303	29.1786	27.567	32.255	31.4713	30.3507	31.2613	29.9371	29.4007	31.8915	31.8036	29.541	30.1854	30.4807	32.2509	31.0308	29.2927	30.92	30.9192	31.4716	30.7977	30.3541	31.9098	31.4924	33.3373	30.9409	31.8476	31.029	31.9881	29.3629	29.3727	28.1617	29.7706	29.5352	29.9681	32.0698	30.5934	33.089	30.9707	31.2787	31.9389
861	31.5531	31.3292	30.6871	29.6024	28.6744	27.8783	28.4753	30.0095	30.6928	32.2519	31.6544	31.9378	28.4752	31.6905	31.1364	29.7163	30.8342	30.9091	32.4641	31.9193	30.378	31.7225	32.0367	30.6507	29.2573	31.158	31.6676	30.639	30.3062	30.5719	30.9775	31.0835	32.3449	32.2133	30.4027	30.3439	31.4427	30.3692	29.6144	29.9501	29.7807	29.5593	31.7119	29.9769	29.1459	30.3793	31.4256	32.1021	31.7355
862	32.735	33.8461	33.5443	34.7704	32.9496	33.4539	33.076	33.3691	31.9276	32.7072	32.1674	31.2907	33.3504	33.097	32.7878	32.7406	33.443	34.3245	31.4513	32.3397	32.5447	33.4886	32.769	32.1306	31.9179	32.5	29.9841	32.1389	30.2283	31.373	31.869	32.7197	33.552	32.4421	33.3464	32.4342	32.0831	31.5488	32.1264	31.3655	30.0106	32.0119	30.8839	31.8987	31.4429	31.6014	31.5907	32.7497	31.9772
863	31.2705	34.2139	32.0034	33.8775	32.2471	31.7847	30.6899	31.3948	31.1938	30.5063	31.8856	32.9354	32.0045	33.0982	32.5181	32.9499	33.3344	34.0086	34.4142	33.6692	36.0396	36.0919	38.0316	33.9135	32.9859	34.039	32.6104	32.3305	31.5516	30.0176	33.0005	32.5674	33.3094	30.9488	31.3291	32.4011	34.9665	32.0704	31.066	29.387	32.7132	32.6594	32.8095	31.4427	31.7047	33.2207	30.3938	33.3832	32.6167
864	34.3342	33.6245	35.2517	35.4001	33.4462	34.0786	33.9136	34.211	34.32	32.8967	34.1302	33.4407	33.1169	33.8779	33.1306	34.6193	36.0265	35.13	34.6183	35.1796	35.1696	34.4628	35.7858	32.4824	31.6301	35.0506	33.3705	35.2794	32.3753	33.3834	33.583	31.7911	32.1308	33.4231	31.7285	33.1519	35.0835	32.6287	33.3564	32.2447	32.8455	32.8252	31.9777	33.423	32.2806	34.0384	34.4453	33.7054	33.4983
865	33.452	34.2188	35.4877	35.4591	35.522	36.3581	34.8954	35.7864	35.7607	34.0092	33.1176	36.2451	34.4304	34.3862	34.6943	36.046	34.8432	34.8106	35.4225	35.1249	35.3228	35.0066	37.7888	34.8003	34.9768	32.2395	34.1561	33.1336	32.8427	35.6631	33.9163	34.196	33.5484	32.725	32.4364	34.024	33.347	33.9405	32.3378	31.7167	34.26	32.2127	32.5953	32.8333	34.1911	34.0181	32.9891	34.5527	34.0971
866	32.5922	34.0028	35.129	33.3719	31.4798	34.8477	33.5123	35.656	34.3354	33.7058	33.3532	35.0159	34.5383	34.8262	34.4677	34.1905	33.8776	33.6478	33.7206	34.8926	35.893	35.7266	34.8674	33.5056	33.8891	34.5068	33.0102	32.5745	32.2597	33.8899	33.7506	34.4772	32.7104	33.3272	32.9227	32.9911	33.791	32.7115	32.3913	32.3844	30.708	32.4864	31.3687	31.4176	32.9837	32.3361	33.1892	32.4346	33.3564
867	34.4854	36.5048	34.9239	35.1968	35.8278	33.7147	36.3962	34.6204	35.2734	35.8602	34.6494	35.5323	36.342	35.4948	35.2223	35.3424	34.1736	37.5571	35.8012	34.2636	34.7059	34.7401	36.5797	35.1089	35.8013	36.1037	34.7076	34.6639	34.1546	33.3367	33.2646	33.9528	33.863	33.5547	33.9364	32.5989	34.4258	33.4265	32.8897	34.282	33.9288	32.9455	31.9782	33.608	33.5665	34.4011	32.389	34.9783	33.9004
868	34.4159	38.0209	38.5336	38.018	33.9615	33.4567	36.9036	38.7929	37.8736	37.9737	36.2266	39.8674	34.6965	36.5187	34.8211	33.6655	35.9318	36.884	36.7117	38.5585	36.6176	37.0617	38.4271	35.5949	33.6527	38.4772	37.3144	35.3846	34.1021	35.8734	35.1851	36.0906	35.6976	34.8435	33.5791	35.382	36.249	33.8767	32.4663	31.5175	31.2802	32.0802	31.2468	32.3506	34.452	33.3898	34.1857	34.269	36.3856
869	33.8649	33.079	35.2099	35.5868	34.2816	33.5335	34.4827	33.8809	33.084	35.6562	35.1298	34.4083	32.9674	35.0176	35.1853	34.4972	33.76	35.4668	35.5849	35.0534	36.6229	33.581	34.4311	35.2176	34.2084	33.2138	34.7823	34.8249	32.8281	34.6193	34.8288	33.9866	35.6074	33.4814	33.6254	35.208	35.3756	34.3693	33.6179	32.4609	33.3717	33.8719	34.7357	32.4591	33.9302	33.2785	34.8769	33.3581	34.1746
870	34.6281	34.5248	34.1388	33.3092	32.5835	32.5956	31.9251	32.7935	32.8959	33.2083	30.5686	33.7459	32.9231	33.7	31.7828	33.5083	35.9224	33.9343	32.0849	33.5462	33.7181	31.4798	33.1774	32.5591	29.6814	32.1395	32.7403	32.8433	32.0029	31.5309	33.2935	33.5412	33.8744	31.6605	32.3655	33.2884	33.3041	32.2093	31.9486	31.7642	33.431	32.9226	31.4388	32.1492	32.4013	31.9351	31.4664	32.4881	32.6065
871	31.6988	33.3617	33.4432	32.5177	32.4696	30.6915	32.6639	30.6681	30.0154	33.0235	32.7853	32.4978	31.2318	31.7804	32.0613	33.2214	32.8249	33.6116	32.7261	32.1335	30.7821	32.8746	33.5095	32.7877	30.3246	31.275	32.0801	31.2574	29.7475	31.1244	29.5926	29.1416	31.623	30.294	32.7258	32.2156	33.353	32.5038	30.4662	28.6853	31.3404	31.6176	32.4185	32.9244	33.1269	33.2979	33.052	31.9549	32.2807
872	30.5344	33.6671	33.6902	30.8608	32.1452	33.438	31.4781	31.9738	33.3157	33.0318	32.1255	33.6552	33.1767	33.7433	33.9796	33.5258	34.6631	32.8786	33.8073	33.6938	31.9813	33.7479	33.9842	33.4718	31.3602	33.8063	33.6934	30.5488	31.4586	30.9803	32.3681	32.662	34.0044	33.4946	32.8997	32.2964	32.2253	29.9057	30.9476	30.1465	32.6225	32.8859	33.4487	31.8083	30.8805	30.8992	32.3205	34.6352	32.1116
873	26.6929	28.7715	30.4307	31.3311	31.4488	29.2424	28.9539	28.9648	30.5398	32.0836	29.6625	30.3174	31.9961	32.2	31.4976	31.3749	31.5773	31.2767	33.5751	32.0963	30.8051	34.0634	34.6067	33.9017	32.7931	32.9377	32.2525	31.6144	32.0105	33.0342	33.183	33.5337	32.0884	33.738	32.2662	32.6915	32.9397	30.5166	29.3649	27.8256	30.1703	32.6227	31.8898	29.3178	31.1054	30.9246	31.8393	32.1077	33.3689
874	30.6453	32.1553	30.2695	31.2941	32.1551	32.0171	32.0122	30.9521	32.8462	31.3114	29.9522	30.3019	31.2632	31.2691	33.2795	31.5721	32.1006	32.9974	33.5275	32.3646	31.7338	32.2416	32.4977	32.2397	32.9446	33.8511	31.4011	29.6181	29.7229	29.9103	31.3486	31.1183	33.0334	32.1665	32.9317	32.4188	31.5916	31.8542	31.0018	28.7683	30.3962	31.9922	32.0635	31.3152	32.1086	31.0453	33.3314	32.7541	31.4771
875	31.1708	29.7117	31.2516	28.2196	28.4446	29.1848	26.7663	29.3273	31.0439	33.7173	31.5408	31.3563	29.2003	31.6419	32.256	31.1082	34.6627	31.5144	32.3952	33.5332	30.1114	30.4107	31.4543	30.4041	25.5718	29.9296	30.2714	29.6487	28.9913	30.615	30.4037	31.4279	29.3573	28.2795	29.3728	30.1996	30.775	31.2519	29.655	28.8398	29.7249	31.7626	28.7934	31.0462	30.8534	30.8784	27.3735	31.19	29.8654
876	28.7463	29.9585	30.863	30.4135	30.3518	30.61	30.6211	30.5951	31.1272	32.0897	30.6733	30.0927	30.0405	31.5016	31.3532	31.8493	31.5204	32.2902	31.652	31.077	31.5722	33.5315	34.158	32.9034	33.0613	31.4723	30.3756	30.7636	30.4225	31.6622	29.2023	32.0771	31.4562	33.7781	30.0486	31.2397	32.8819	30.424	30.735	31.5586	30.8783	32.1935	30.5129	29.5649	30.7367	30.0483	33.3314	32.529	30.7772
877	30.3547	32.3908	31.1339	31.7269	32.0732	31.8169	31.8556	32.1088	29.7627	31.9173	30.8688	31.8052	29.0281	28.6852	32.208	32.0808	30.7749	31.2919	29.9205	30.8452	30.4924	31.0776	31.5949	30.6607	31.3182	30.2003	31.0592	31.1047	30.8303	31.0488	30.1194	31.4484	31.2738	30.863	32.2044	31.6468	32.4402	31.5961	30.018	28.4043	31.0392	29.2262	29.5966	30.597	29.8527	31.2048	30.4001	30.0839	31.4817
878	35.2634	33.7343	34.575	33.8778	35.3784	35.5786	35.4622	32.8494	32.9332	34.4172	35.3346	35.6959	33.5119	33.544	34.0614	34.3805	33.1279	35.7774	34.3687	33.3702	35.48	35.0838	35.0507	32.9609	33.8242	34.3325	33.6694	31.8638	33.1794	34.6869	33.679	32.9704	32.9394	34.5788	32.9951	33.2201	33.3719	32.5627	33.2474	31.0819	32.2634	33.1341	31.1096	31.5313	31.2661	30.4987	32.9772	33.9382	33.6013
879	34.6285	33.6763	34.7193	32.7565	33.656	31.448	33.6069	33.4774	34.0388	33.3852	31.7517	33.1156	34.5615	34.1575	34.1291	32.9233	32.7691	33.4467	31.0847	33.0503	32.9033	33.3461	32.6937	30.8818	32.2335	31.8695	32.8074	31.4528	32.0693	32.0951	30.5173	31.7167	32.4641	32.375	30.7141	30.1284	31.7664	31.9161	31.3707	30.6512	32.4966	31.2628	31.2449	32.3752	30.3368	31.2296	30.6714	31.2148	32.4867
880	33.93	33.9083	34.5868	34.0372	34.5637	34.2576	33.7389	33.5981	34.094	31.3201	30.478	33.341	34.9678	33.7229	34.5582	33.2137	33.204	34.117	34.3821	34.7793	33.7374	33.102	34.1541	33.3123	32.9832	32.2474	31.1033	31.7314	32.3174	33.6843	34.4627	31.7198	34.2592	34.4437	32.0035	31.3951	33.7577	31.2336	33.2904	31.9074	33.0703	33.4509	33.9913	33.8899	32.2894	33.3081	33.551	33.6757	32.184
881	36.422	36.0867	36.6346	35.2034	35.874	35.075	37.4584	33.657	33.9782	34.7861	33.7658	35.1369	33.8698	34.5604	34.6338	34.7499	33.025	34.8144	35.2238	35.1971	37.2882	36.1611	36.8574	34.9184	33.1165	34.145	34.4631	33.8314	33.4059	32.7778	34.794	34.6227	34.4314	33.7172	33.6025	32.0007	35.695	34.8821	35.4072	33.9978	34.75	35.0919	33.2035	33.069	35.4462	34.1508	35.0537	34.4808	34.7681
882	34.4875	36.6535	37.4699	35.9819	35.3756	35.7216	34.9356	35.9371	35.7438	35.974	35.76	35.1589	34.0561	34.9162	35.1958	34.8583	35.6583	35.1008	34.1085	34.6146	33.7495	34.198	34.5593	33.5134	33.787	34.6408	34.6114	35.1444	33.0278	34.1095	34.0882	33.191	35.4354	34.4885	34.7671	33.0957	34.5763	33.5791	33.9339	33.4947	34.5752	34.4628	32.6771	33.4362	34.2541	33.9118	32.777	33.3092	34.137
883	37.1056	38.7048	37.0557	35.4952	35.8126	38.9867	36.9256	38.0104	36.4344	36.7496	36.2571	38.5736	36.2161	36.6715	36.3328	39.49	37.0539	38.3668	35.0233	35.1567	35.8015	34.54	38.7422	37.5281	35.4071	37.5797	35.0889	35.2326	35.4303	35.0909	35.493	36.3172	35.2344	35.4554	36.7195	37.0372	35.8673	35.4386	35.7596	31.2144	33.8345	33.0948	32.9802	35.7433	35.364	34.6709	36.3016	33.9189	35.2117
884	37.4408	36.4241	37.6786	37.1204	36.6243	35.5833	37.238	37.6002	37.1972	37.3991	36.8642	36.5315	36.0487	36.951	36.0173	35.829	35.8157	37.6835	36.4038	35.0437	36.9853	36.9285	35.3888	35.3721	35.4655	35.3059	34.9448	34.7742	34.2266	34.7672	35.8105	33.6312	35.095	35.9158	35.3367	35.9031	34.6256	35.01	34.4877	34.3472	35.5414	34.8955	35.373	34.3303	33.0297	35.247	34.7216	35.4853	35.0066
885	34.4618	34.3566	34.4126	33.8755	33.2209	34.13	33.6358	33.5689	34.1665	33.6057	33.4896	32.9566	34.4208	33.1056	35.1854	33.9416	33.7365	34.0411	34.9646	33.3751	33.0098	33.3101	33.2812	33.6633	32.4317	34.7051	34.2705	32.2747	32.8782	33.6873	32.9369	34.5084	33.7813	35.1747	33.9661	32.9007	33.8623	32.4275	31.6089	32.1895	32.2044	31.9678	32.7601	31.6658	32.5413	32.1888	32.3512	32.9315	33.6774
886	35.6216	35.5772	34.5563	35.6847	35.0886	34.9138	33.3905	33.9514	34.8561	34.0351	34.4814	34.2106	34.9725	33.3331	35.1326	32.273	34.6338	35.1357	33.9227	35.1011	35.1017	35.2429	34.9598	33.5059	33.9401	32.819	34.1516	32.2301	32.395	34.0238	35.0713	35.5601	33.3919	32.7413	32.662	34.7358	32.9611	32.6592	32.1371	32.2567	34.3349	33.547	33.7952	31.2315	33.2619	34.3301	34.8738	34.5257	34.9495
887	32.537	33.9287	34.0951	34.2394	34.4649	33.7445	34.4726	31.8608	32.9247	33.6094	32.4642	34.1106	33.2698	33.4914	32.6536	31.7672	31.1386	33.0995	33.3748	33.4389	32.0971	32.2684	32.448	32.6486	28.2143	31.3496	29.0407	32.6232	29.3643	31.6857	32.2724	31.5261	33.1231	31.3716	32.0399	33.0435	31.7428	30.4687	30.3209	31.1414	32.1397	30.8729	29.5453	32.0264	32.3092	33.2313	32.0414	33.1699	35.0165
888	30.0477	31.7332	31.2147	31.7144	31.1116	34.4826	31.4684	33.1847	32.0951	33.9397	32.9977	33.4444	34.1128	30.7149	31.0467	32.5707	32.8346	34.4575	32.6999	31.1808	30.5582	32.1165	33.8124	32.8707	31.6779	32.0791	32.5566	33.2956	30.6245	31.7922	30.3227	32.6873	30.2806	29.0328	31.3779	32.3409	32.7316	32.2623	31.0682	29.3646	30.883	29.9415	29.4819	31.3296	33.0846	31.6494	33.0637	32.6335	31.1927
889	35.0224	34.9754	35.2234	32.0562	33.6564	32.6703	33.2893	33.7869	34.7949	34.9549	33.324	35.9962	34.5756	35.4832	35.6527	33.7036	33.8261	36.4344	34.8955	34.6108	31.4144	35.8518	36.401	34.3436	33.2185	36.6751	34.6083	32.5319	31.544	32.4723	33.1696	35.5247	34.1253	32.2788	33.7384	32.0697	33.5562	34.6018	33.3752	32.494	33.9422	33.6915	32.5797	32.2957	32.4015	31.8542	34.2158	34.2762	33.1542
890	33.505	35.4313	32.9621	35.1835	35.9797	35.3677	36.0568	36.3005	32.6953	35.0498	34.5677	35.0127	35.77	36.9638	37.4097	35.7688	35.712	37.3693	36.5733	35.4805	36.0093	36.989	37.0535	35.8704	34.8787	34.0616	34.397	33.7328	32.8643	35.1053	36.478	35.9033	37.3531	34.6259	34.2113	34.7993	35.5568	33.6066	31.8214	30.0815	34.7644	33.7163	31.894	33.7465	32.9133	34.2479	32.4976	32.7026	33.918
891	34.1589	36.2236	35.3298	34.4298	33.0381	33.212	33.1639	34.3872	34.4224	35.2652	33.6964	34.8993	34.529	34.633	33.9341	34.5478	34.3462	35.1544	34.8231	35.0776	35.3258	33.7458	33.4097	34.036	33.0175	34.2428	33.4952	34.1251	33.4593	34.3802	32.6074	34.1296	35.242	32.6848	33.7791	34.2468	34.6282	33.9807	32.9619	32.1665	33.8219	33.8716	33.7177	32.3887	32.2114	35.6551	33.2369	33.6638	33.0106
892	32.9033	34.3074	34.202	34.5128	30.4536	32.574	31.5121	32.974	33.0206	35.5778	32.5161	34.9937	33.9008	35.7561	33.0937	32.8485	32.7455	32.8911	33.5871	33.1155	34.1304	34.7762	35.0242	33.764	32.3787	35.247	33.5217	31.9339	32.6414	34.8203	33.6821	33.8076	34.3067	32.8969	33.4016	33.8543	36.0288	33.4558	32.1964	31.631	32.4749	35.0488	34.1201	31.5659	33.2999	33.2501	33.5241	34.743	34.5995
893	36.2694	36.7329	35.8215	35.3417	32.295	33.1803	35.4717	34.1875	34.8146	34.5306	33.1342	35.0183	36.5657	37.0371	34.3609	34.6707	33.951	36.0333	35.9129	34.5401	35.2991	35.1942	36.4886	35.7751	34.5394	35.3213	35.7706	32.4427	33.7973	33.6409	36.3173	35.2085	35.2552	35.8435	34.2943	33.9813	33.5096	32.5164	32.7351	30.844	34.819	32.1583	31.7479	33.0892	32.3478	31.212	33.9068	33.0238	31.2406
894	35.5136	35.7539	36.3728	34.9188	34.7439	35.8766	36.7152	34.0173	36.1598	36.0191	34.0472	34.4377	34.4327	35.4384	35.5465	36.1164	35.6365	35.6506	35.6682	35.3074	35.1567	35.1025	34.5736	36.1141	33.0978	35.4445	35.0519	34.4105	34.3755	34.4027	34.581	35.2011	33.5089	33.5778	33.6928	33.5468	34.4351	32.9388	33.8865	33.3994	34.4415	34.8074	35.0031	33.3038	34.6897	34.0154	32.852	34.6584	32.759
895	36.7585	36.1811	34.8357	34.1203	34.0479	33.7598	34.4725	35.5237	34.0608	34.7603	34.5154	34.4688	36.5873	34.1953	34.3453	35.3074	34.7182	33.8584	35.0183	35.3765	35.4668	34.7127	35.2152	34.3766	34.5793	35.4269	32.3605	32.2876	32.1167	32.5726	34.1604	34.7837	33.9629	34.1958	33.174	33.3538	34.4551	32.6655	31.8256	32.0486	34.1006	33.257	32.2239	31.7972	34.8598	35.3021	31.8087	34.2591	35.0697
896	37.5707	36.6843	35.8256	34.9747	33.2387	34.3329	35.7822	35.2313	33.7078	34.7349	34.0199	35.3195	33.7239	35.5976	34.864	34.438	37.5174	35.5857	35.64	34.5158	34.1713	33.5928	35.9809	36.6414	35.1117	34.9032	34.86	34.0044	34.4256	34.5793	34.21	33.914	33.8558	35.1867	34.745	34.2901	34.8125	35.0972	32.1169	32.5025	33.318	34.307	33.2232	31.9223	34.8475	33.5042	32.6108	33.2797	31.8696
897	31.4881	31.9604	33.2965	33.0267	32.3594	33.2459	32.8232	33.3062	32.9807	32.3972	32.6369	33.9347	32.0924	33.6683	32.1646	31.989	32.7601	32.4144	34.3411	33.6223	33.2228	32.7554	34.2924	32.8564	31.4609	32.571	32.7085	31.6686	31.4863	31.743	31.7722	33.8646	34.0615	33.4065	31.1259	32.6256	33.5913	32.2295	31.0148	31.1561	31.1563	30.9748	31.6438	32.4011	32.2071	33.1115	32.8195	31.6469	33.2256
898	36.9352	37.0489	35.7301	35.1982	34.0524	32.006	32.7896	32.4904	33.9641	32.3171	34.3223	35.4875	35.0161	33.789	33.4221	34.8528	33.3939	33.2826	33.1235	33.7579	34.3695	34.2003	33.5577	33.6332	34.2181	34.2034	35.0878	33.6273	34.7101	35.0573	34.0922	34.2832	34.8745	33.7826	32.9148	33.7656	33.2725	32.1672	30.9312	30.859	33.0602	33.8626	30.8445	32.0211	31.9189	32.7189	32.7326	33.9042	33.3478
899	33.7692	35.4623	32.7918	35.3934	34.4077	32.9911	34.0445	32.3424	32.891	31.8293	33.0277	34.549	33.297	34.4195	34.4406	34.635	34.6281	33.1916	34.8307	33.6348	33.6062	35.1422	35.8437	33.0304	32.6075	33.7026	32.1736	31.9571	32.2733	32.5512	31.325	31.7647	31.8789	32.1886	33.3473	33.1073	34.3907	33.7266	33.1453	33.6822	33.7795	33.0475	32.3933	32.9315	35.0149	32.6832	31.7341	31.271	34.7959
900	33.8859	34.0759	36.2428	36.1926	36.0704	35.7549	34.8486	34.7881	34.9572	33.1526	32.2396	34.0931	34.7132	35.3522	36.1616	34.714	34.8258	35.6803	36.1472	34.5877	33.7842	34.6226	35.2051	33.805	31.495	33.8564	31.9024	32.2348	33.518	32.5127	32.9629	34.2066	33.3175	33.1073	34.2991	33.237	34.1214	32.6123	32.628	31.4377	34.1201	33.5205	33.1745	33.3222	33.9678	34.5501	33.7147	34.8056	34.0385
901	32.154	32.0097	32.9379	30.7385	31.3616	31.3924	32.6648	31.7902	30.1387	31.739	31.787	33.0568	31.1357	32.663	30.8881	31.5426	31.1797	32.5128	31.8093	30.1646	31.8545	33.7514	33.2684	31.3337	30.4865	33.1346	30.5692	31.4361	32.4895	31.9752	33.7128	32.6033	32.1402	32.1517	31.3139	32.7142	31.7019	29.0456	30.2004	29.2206	32.2114	33.7396	31.7615	33.0628	29.1695	31.4426	31.7542	33.7301	31.3711
902	33.5245	35.4184	34.374	34.9935	34.357	35.097	34.6105	34.7279	33.7787	33.0864	32.7945	34.2617	32.775	34.0891	32.5942	33.9559	33.7312	34.0563	33.7868	34.1885	34.0168	36.0575	36.6574	34.4814	34.662	34.4705	32.6768	31.9084	33.9274	33.3297	31.9314	34.0933	35.0214	32.1249	34.4491	33.4006	34.1895	31.7674	34.497	30.1166	31.7581	32.0037	30.8448	34.7821	32.5655	33.241	34.3632	35.0333	32.5779
903	29.8378	29.9631	31.9252	31.0137	30.5603	32.851	30.8467	33.1778	34.9167	34.0547	32.6773	33.906	34.4192	35.5836	34.5131	33.3794	33.688	34.5804	33.2478	34.189	33.1891	33.4216	35.3417	34.8624	32.3368	33.6415	32.4102	33.1471	34.8679	32.9896	33.2458	31.7718	34.437	33.7745	33.0928	33.9197	33.6831	31.0074	30.9358	30.4799	31.5325	32.5885	32.8813	31.9784	34.0938	34.4638	34.5392	33.4158	32.5041
904	31.5097	33.0337	31.9082	32.5862	33.0885	31.3969	31.0807	32.1005	32.1308	32.8498	34.4979	34.1466	32.4415	32.9534	32.9317	33.2574	31.354	33.8823	34.0968	33.0789	34.0254	35.1027	34.819	34.0836	33.5625	32.8797	34.7769	32.3526	31.9534	34.203	34.8137	35.8181	33.1764	31.6246	34.5566	32.3955	34.2778	32.9889	32.8498	30.4692	32.218	33.1247	32.9669	32.6644	32.354	33.9716	30.9278	32.8467	32.4581
905	33.9133	33.03	34.2475	33.5177	34.4204	32.245	33.7124	31.9548	33.6836	33.9857	33.256	33.3908	34.0088	33.1906	32.4755	33.5666	32.9181	33.5561	32.4139	34.2523	32.1046	32.0659	34.0261	30.8629	33.0037	33.5798	33.5	33.2209	32.2413	33.2819	35.2072	32.8113	32.6023	32.5416	32.2137	31.8349	31.5628	32.6781	32.7825	33.7868	31.7528	32.1119	33.3782	33.4807	32.1023	33.1186	31.9529	33.1655	32.5313
906	33.2969	35.7346	35.6949	32.9453	33.3201	35.8532	34.1341	35.1107	36.9049	34.2378	34.5897	35.585	34.768	33.9636	36.029	35.8163	34.3736	35.0323	35.2102	34.7845	34.2116	34.8636	34.7647	34.1845	34.0749	35.0909	36.5626	35.0227	32.2457	33.0507	34.4832	32.5891	33.8914	34.3667	34.8834	32.9761	33.3504	33.4429	32.8495	31.5491	32.5273	31.1447	32.0392	32.8505	31.6349	34.6452	32.193	34.4125	33.4946
907	33.3466	32.1053	32.2937	33.829	32.9501	32.0575	31.7248	30.917	31.8729	31.1207	30.5146	32.4471	28.487	31.4778	31.1895	32.2213	32.8192	34.2644	34.9389	34.6272	33.8575	32.1594	35.3214	32.7395	32.2804	35.8148	31.3373	32.4883	30.6003	29.2622	30.3998	33.0719	35.9597	33.7752	34.5186	31.287	34.9833	32.3071	34.6839	31.2539	33.4114	30.8798	29.5251	30.4218	32.6777	32.4166	32.8971	33.3633	34.0097
908	31.6884	34.553	30.4971	32.1228	32.1397	35.3062	33.0547	32.7987	33.9629	32.2634	32.5489	35.8701	33.2559	34.5962	33.4276	32.7104	31.0168	31.5424	31.3204	31.9943	31.4331	33.4663	33.9632	32.1444	30.2469	29.6561	29.8546	30.4768	30.7014	33.2874	32.8508	36.4835	32.9745	31.8392	33.0518	34.3406	34.8166	32.8259	30.4235	32.0965	32.9933	32.2971	31.327	30.644	33.3831	30.9056	31.1057	32.0387	32.5786
909	31.7961	33.5382	30.7037	32.0318	33.156	31.7406	31.354	32.5875	32.0451	32.1486	32.2845	30.635	30.9544	30.8946	31.8629	32.3622	33.3843	32.3426	32.3321	32.8242	34.9746	34.7859	32.2865	33.2241	32.3717	32.8548	32.5046	30.8885	30.9007	30.885	31.0411	31.7661	33.3055	31.7949	32.4157	33.1576	34.4644	33.3277	31.7165	31.4378	33.254	31.9694	31.0733	32.5329	32.171	33.593	31.3162	32.5491	33.1889
910	31.9519	32.0708	30.5535	32.3443	30.0981	29.5959	31.2326	29.8314	30.902	30.9492	30.6209	30.8127	30.7741	31.0352	31.341	33.6801	32.9849	33.7347	32.2363	32.0437	30.3705	32.1382	34.2118	31.0178	31.8406	31.6468	30.2259	30.9447	31.3332	32.2567	31.254	32.0246	32.3053	30.4998	30.1631	30.9647	31.3339	29.2867	29.7087	29.3401	31.1739	31.0915	30.5339	31.8176	32.7064	32.9936	32.695	34.3117	33.2147
911	31.2344	30.5818	30.0587	31.6985	32.8889	31.0953	30.4748	30.7617	29.349	31.8276	29.6735	32.0491	32.0012	30.6077	33.0775	29.5613	32.6578	35.1233	34.1058	33.3696	32.1507	31.5718	33.9688	30.4644	31.2484	33.1217	31.5095	33.1886	31.3832	33.0923	33.1151	32.3467	32.0104	32.6919	30.6674	32.2513	33.0391	31.367	30.6313	28.4303	31.0721	29.6944	31.8663	31.2808	31.5056	31.5859	31.3999	32.5376	33.2033
912	35.2034	34.7643	33.2553	32.3695	33.1462	31.6148	32.5001	33.3821	33.0454	33.5309	31.8497	33.7911	31.8241	32.2422	32.2296	32.6678	31.6912	33.2193	33.3954	30.9819	32.1386	31.5172	32.5321	32.7448	32.1578	34.3698	32.3537	31.4828	32.6553	33.8817	31.4193	32.3479	33.5622	34.5163	33.3595	33.9147	33.9528	31.5337	31.4346	30.5061	29.7917	32.3239	31.7824	33.3505	32.188	31.1399	33.0135	33.2153	32.559
913	31.3756	33.1413	31.7487	33.3538	33.708	34.6339	32.9816	33.3547	33.4617	32.1838	32.6562	34.4207	33.4686	32.9631	36.4321	34.8034	33.887	32.5952	32.9698	33.8828	31.7801	31.5961	32.8636	33.4597	32.1869	35.0327	34.115	32.851	32.6978	34.7895	32.9757	33.853	34.2419	35.6034	34.4629	33.8848	33.6194	33.1808	32.0574	33.5516	32.6419	32.9252	30.6711	33.7618	32.8651	32.6785	32.3993	34.7364	34.245
914	30.7528	33.1562	33.8735	32.8741	33.3633	34.2009	35.177	34.3116	34.9183	32.8318	33.3762	33.8127	33.825	33.0519	32.9841	35.059	33.5943	35.0827	34.4751	33.7061	33.7678	33.3837	33.1556	33.7992	32.3627	33.3425	34.1145	32.5464	29.1318	32.2603	31.5426	33.6331	33.9445	31.3957	31.8181	31.9745	32.6429	31.8199	32.6869	32.1025	31.739	31.692	33.8319	33.0458	33.396	34.1219	32.8497	33.0655	32.129
915	35.8181	36.3226	34.8382	33.6035	32.5785	32.7336	32.7516	33.2934	33.6703	33.3085	33.587	35.298	34.6683	33.5033	31.4583	31.9092	32.2923	33.1599	34.094	35.0867	34.0472	34.0474	35.0147	33.9758	31.4377	33.3054	31.7105	31.1222	31.2106	33.2785	34.0899	33.2899	33.9168	33.3129	33.1544	32.8858	31.6724	32.335	31.9495	30.1779	32.4634	31.152	32.7843	32.9426	32.0505	32.3513	33.5699	33.7765	34.6705
916	36.3575	37.5212	36.9577	37.0858	36.5046	35.9538	37.184	35.12	34.9399	35.0323	36.502	36.51	36.238	36.0499	36.601	35.3349	35.7087	38.1729	38.0591	37.1559	36.8039	35.0825	35.397	35.0142	35.0279	35.7188	33.8394	34.4925	34.8886	35.1276	33.8087	33.9294	35.656	34.8847	33.4444	35.6186	33.316	33.4051	32.0128	31.5967	33.5735	34.1642	32.5261	31.9419	32.1297	34.7202	34.068	34.9568	35.1864
917	33.24	34.3789	34.0088	35.1389	34.5454	34.3077	32.4152	31.8664	32.4953	32.1111	33.0749	32.5802	33.3656	34.8338	33.1458	34.045	33.7818	34.8022	34.3179	33.689	33.3535	32.0079	33.6537	32.4806	32.7517	32.3285	32.5313	33.0387	33.5282	31.8869	32.2984	33.923	34.0875	32.9813	31.782	32.62	33.3017	30.7573	31.5181	30.0375	30.7322	31.9081	31.9142	31.7627	33.0795	33.6159	32.6732	32.9724	33.1018
918	28.6533	30.1812	32.1069	30.2865	32.3321	33.6615	32.0935	32.3718	30.0385	35.4588	32.1043	30.9182	32.2722	31.7634	31.8888	33.0597	32.987	35.6026	34.6937	32.7153	35.4056	33.3491	34.8362	34.2658	31.3335	32.0651	31.9215	31.9924	32.137	33.3534	33.6942	32.6206	31.989	32.9274	32.7038	32.2182	30.9899	29.7161	31.5785	30.1841	31.2112	32.5382	30.4084	29.7615	30.8788	32.3541	33.4437	33.0433	33.0647
919	31.0966	32.572	33.8544	33.5245	34.2224	33.6293	33.4585	34.1624	34.1754	33.6753	32.2255	34.2623	33.435	32.7212	32.929	33.7086	34.7431	35.464	35.4019	33.1842	34.8133	34.6632	35.908	33.0655	34.2674	33.7174	33.391	33.4574	31.4252	33.443	32.6043	33.0435	33.6895	32.4019	34.0921	34.3899	32.9585	33.9776	33.4807	32.1041	31.7024	33.1384	31.9704	32.4085	33.4845	33.5526	33.8795	34.3593	33.2335
920	33.4009	34.7308	33.1345	32.3817	30.7993	32.7182	33.2288	33.5857	31.1643	31.9749	32.912	34.9189	31.9038	33.0467	32.1455	33.1535	31.6272	32.6321	31.6171	32.2174	34.3889	34.0257	32.577	31.5352	30.8019	32.9316	31.6966	32.7649	31.9548	32.1761	33.8922	31.5666	32.4521	32.9317	32.6797	31.8179	30.9879	31.5235	31.9447	30.758	31.989	33.3673	32.7191	32.0145	31.2088	30.2875	31.2614	31.6224	31.8558
921	31.1826	31.5345	30.2669	32.2619	31.1023	32.1335	31.9759	32.4637	31.4669	32.5841	30.4624	31.9692	31.3905	33.9949	31.6071	31.2684	30.7426	31.4093	31.4896	31.9838	32.9002	32.3673	33.5034	32.2387	31.057	32.2017	31.5757	30.7528	32.4132	32.0502	32.4694	31.8344	33.1098	31.9538	31.1475	31.8682	32.3296	32.3376	31.4496	30.9044	32.2185	30.9847	31.1197	31.4962	32.102	33.0468	32.1939	31.9278	32.6142
922	31.8066	31.0226	30.8506	32.9205	31.2096	32.9562	32.3496	34.9014	32.8166	33.3196	32.0042	33.1834	32.0937	33.9294	32.6355	32.4715	33.2487	33.6491	31.4317	32.2172	34.0047	34.2217	36.2898	31.3037	33.1537	32.2281	32.156	32.3445	29.9971	31.5111	31.7122	32.8796	32.4275	31.5563	32.4718	32.0489	30.9301	30.6501	31.5192	30.9289	33.1656	29.9229	32.0584	32.1831	32.979	31.5657	30.9025	32.0229	31.9234
923	33.5823	34.5552	34.6355	32.9506	33.4741	31.9898	32.3381	33.244	32.8334	33.9534	32.8591	32.4602	31.9835	32.771	33.8201	34.3517	32.9677	31.8921	31.4635	34.0727	30.9585	33.0638	34.5166	31.6595	32.4299	32.482	32.28	32.3123	32.1691	31.6339	31.1283	31.387	31.2728	32.5011	32.7139	32.6333	32.4563	30.8258	32.4109	30.1914	32.5395	31.4843	31.9287	31.8712	32.1635	32.5858	31.3775	31.4196	32.2437
924	31.7794	33.716	31.0045	33.2197	33.9321	31.9392	32.4003	32.6506	33.2947	33.5642	33.0907	33.4958	33.4696	34.1107	33.9008	33.6769	31.9894	32.4831	33.8047	32.8522	32.4814	33.5608	35.1596	33.6526	30.5547	31.4601	32.7968	33.3672	31.4832	32.7282	33.4941	33.2955	33.0175	32.9935	32.4431	33.3332	33.5834	30.1808	31.651	31.2209	33.0035	33.0686	32.3042	31.3253	31.7653	33.2989	31.8333	31.6663	33.2267
925	29.9149	32.9476	33.0204	30.1076	32.2461	30.7962	31.7625	31.0676	32.1703	31.3286	28.4068	32.7679	34.0755	31.4559	31.477	31.9674	32.378	32.7051	32.1872	32.8248	29.4648	32.3443	32.6162	32.0511	33.3551	32.7918	30.8366	31.3233	30.5169	33.5673	33.4753	32.9827	33.6444	30.9909	32.3878	32.0488	32.1988	33.1255	30.7399	30.9241	32.6659	33.1754	29.744	31.0433	29.1563	30.7291	30.6412	31.8547	31.6498
926	29.5264	30.7861	29.8221	29.3567	29.2137	29.1603	31.7826	32.7456	32.6048	30.7796	29.464	32.1634	31.0045	29.8313	30.9364	29.3463	29.1723	31.5624	32.5382	31.189	31.7997	31.2241	33.1615	30.9866	30.8366	32.4318	31.0853	30.2336	30.4556	32.6157	30.0019	33.0534	32.6703	30.5756	30.2425	31.0831	30.8798	31.518	29.2228	27.8959	29.8129	30.942	30.9504	33.633	32.2585	29.2638	29.8453	31.3567	32.1267
927	36.1032	34.3787	32.7642	34.4822	34.5514	33.4335	33.1642	32.1447	33.3717	34.0623	32.4683	34.1323	32.2007	32.496	33.7508	33.802	34.3496	33.3382	33.6844	33.4464	33.5545	35.0981	36.1739	33.4398	31.6226	33.5447	32.1523	32.7469	32.3978	34.7226	31.9511	33.4806	33.4386	31.073	33.6098	30.5072	32.8754	32.3334	33.1679	31.9888	32.6489	32.8677	31.7519	32.1937	31.9919	30.193	31.0612	31.8164	33.8279
928	30.3287	30.9093	32.4967	30.2493	31.6988	30.8719	32.2404	30.8265	32.4888	30.3485	29.5359	32.6791	31.9944	29.5163	31.0304	29.041	30.672	33.2318	30.989	30.9222	33.3486	30.5639	32.9018	30.0557	30.9567	30.411	31.1253	29.7489	30.8212	32.3704	29.5487	31.9818	30.018	29.656	31.8225	29.9632	31.0851	31.9369	29.2838	30.9786	30.1289	30.0003	28.771	30.8745	29.4774	33.032	32.3488	30.6095	32.2797
929	35.6507	34.7538	31.6639	33.6281	32.6238	32.1472	32.819	32.7196	32.3361	31.6473	33.025	33.7156	32.7052	33.844	35.3098	32.8313	32.8534	33.398	33.384	32.7506	34.5682	35.015	33.1353	32.7232	32.2742	33.5701	32.7368	31.1231	33.1119	33.263	32.9407	34.271	33.8529	31.7901	33.2235	32.2315	33.5253	33.5611	33.3273	33.1788	32.7413	32.5723	31.8834	33.1313	32.9982	32.7381	31.2316	33.5349	32.611
930	35.4183	33.5215	33.592	31.6135	32.9859	33.491	35.4117	33.2836	33.8156	35.1502	35.6422	34.4805	34.6329	34.0656	33.8313	34.4379	33.7321	37.0057	34.0213	34.6788	33.5729	32.4614	34.6806	33.2894	33.7232	32.9455	34.5844	33.0153	32.0384	35.0059	35.7654	33.9059	33.2844	33.2821	33.0493	36.7299	33.1838	31.7375	34.5947	32.5572	34.6561	33.0866	32.3138	34.4087	33.8919	32.7527	33.9088	34.0154	34.1795
931	34.257	33.3043	32.334	33.0895	33.1331	32.5296	33.6147	33.3824	31.7246	32.2168	32.4692	33.0396	31.3753	33.9188	33.3229	33.5618	31.8241	33.5902	32.7394	33.675	33.5571	33.2183	34.8626	34.5193	33.2375	35.0977	32.2671	34.2172	33.129	32.0446	33.1148	32.8675	33.7237	32.577	31.5189	31.7918	32.5542	30.1128	29.8525	31.1394	32.5688	32.0039	31.9977	30.9829	30.922	31.3215	32.6065	33.4329	34.1612
932	30.9362	30.6992	33.8149	32.946	32.3991	33.3833	35.0433	34.9613	33.9858	32.2238	32.3691	33.1346	33.6239	31.7451	31.5169	32.8595	30.7361	34.5859	32.8376	33.3424	33.137	33.9717	33.0999	33.3069	30.3332	32.8107	32.324	31.2581	33.5646	31.135	32.5843	32.1591	34.2145	31.8259	31.5784	30.7602	33.785	32.4309	30.3499	31.4059	31.9463	32.989	31.9674	31.6509	31.6276	32.2271	32.3767	33.7768	32.5803
933	32.3718	32.0728	33.6401	30.6887	31.1139	30.7336	31.5974	31.2586	29.472	29.8404	31.3842	32.4628	31.8645	29.4841	31.3137	31.1662	31.5943	31.6392	33.5997	31.4373	32.8137	30.8244	31.613	30.9535	28.946	32.0713	31.1383	31.7358	29.8838	30.8783	31.9715	32.4538	31.4151	30.8463	30.7136	32.3354	31.9688	30.9737	30.499	31.9038	31.2239	31.2948	31.6248	31.3831	32.4187	31.8757	31.0654	32.3604	30.1022
934	27.5175	28.7123	28.9113	27.4753	28.0019	30.2914	29.3756	28.9207	31.478	29.3992	29.6266	30.4184	30.7974	29.4928	30.24	30.2812	28.8172	30.3628	27.8735	28.1481	28.9429	30.5097	31.8453	28.2217	28.3365	29.4154	29.2853	29.6965	29.6142	29.9852	29.5496	29.4083	31.5794	28.7025	30.1771	32.5446	31.2273	31.2448	29.4826	26.3798	29.7367	30.8823	31.6157	30.7505	30.6288	31.4528	31.9175	31.1872	30.576
935	28.7096	31.2205	30.4472	29.038	28.6272	29.4852	32.1053	31.0463	29.8387	29.6135	31.8966	31.4822	33.0879	32.0948	31.8255	31.7087	31.1222	32.3305	32.1793	32.3436	31.0842	31.1452	32.3564	32.3382	30.3041	30.4075	31.8037	30.458	30.6163	30.5076	31.8147	31.3002	31.8806	30.7957	30.6492	31.9485	31.1061	30.3891	29.2362	28.4321	31.0932	30.633	30.3691	30.3403	31.8413	30.2898	30.6148	31.2908	29.4209
936	32.3643	31.3094	27.7015	28.9969	29.1438	30.1823	31.0437	32.1317	30.4551	29.3081	29.0173	32.3746	31.8279	31.6957	33.2105	32.2542	33.3887	32.1021	31.3153	32.3168	31.8999	32.1924	33.6807	31.8803	28.8914	32.5432	31.6332	32.5417	30.7137	34.3363	31.2024	29.9261	30.7127	31.1891	34.2556	32.854	32.3076	32.8163	30.9263	28.9793	32.4429	31.7223	30.2954	28.5259	29.6259	30.5126	31.6534	31.561	30.8093
937	30.8682	30.6516	31.9215	32.2584	31.5588	30.4764	30.7545	32.1168	30.6313	31.2196	29.9022	30.986	31.1074	31.9582	31.6254	31.7809	31.5487	32.9166	32.3493	32.1097	31.2454	30.8032	33.1179	32.9517	31.3482	32.2053	29.6471	32.8007	31.0941	30.4507	31.0499	31.9955	32.8424	31.4118	32.8921	32.5642	32.5399	33.3874	32.4994	31.6009	30.0348	31.913	30.9728	30.34	32.8105	33.3837	31.7155	32.0904	31.9047
938	31.9316	32.3385	31.4147	30.2894	33.0993	30.9897	33.7299	32.5513	32.3333	33.3128	34.3103	33.3535	31.7518	32.8384	32.0992	32.1129	30.8052	34.2728	31.7047	33.3193	34.766	31.2703	33.7323	32.7263	30.698	33.169	31.7673	30.7984	31.9549	31.007	32.277	32.9212	32.9497	31.1256	31.9582	30.0178	34.5917	29.4309	30.4903	30.7452	31.1397	31.6603	31.4374	31.4258	31.4526	31.4144	32.3599	32.358	32.0309
939	29.7968	31.0154	31.6202	31.0028	30.8118	29.074	29.8307	30.9422	29.4524	29.5601	28.6067	30.6805	29.0698	32.0522	32.8872	31.0802	31.3223	33.9233	32.1554	32.1679	31.073	32.3435	31.6687	31.2523	30.3065	31.0529	30.1203	30.6949	30.74	31.0793	31.0182	31.0835	32.3944	31.2704	30.7163	30.3636	31.714	30.6495	30.1713	29.7177	30.0982	29.2078	30.432	29.5903	31.5686	31.1047	31.092	31.3114	31.4047
940	30.6172	30.1706	32.7388	31.7738	31.7871	30.9343	30.9838	30.2772	31.9091	32.6451	31.5116	31.1597	32.5792	31.0832	31.907	32.7711	33.5635	31.5562	33.3861	32.906	32.2554	32.8441	31.5737	34.4295	32.1953	32.8095	30.9618	33.5753	29.9138	30.2412	31.1771	33.6053	31.6352	32.5238	33.1727	31.9557	33.2184	29.2985	31.5087	31.6492	32.3229	32.2818	31.4184	29.0747	31.0813	31.4371	34.7891	32.8655	31.2914
941	33.6273	34.1118	32.4105	32.5982	35.1734	31.9118	32.5332	33.8197	33.043	33.6836	32.629	33.1914	30.1328	31.2191	34.6252	34.0548	35.4342	34.0845	35.2168	34.2848	33.8722	34.6974	34.4044	34.3908	32.4099	32.4044	34.0895	33.0873	32.0793	31.4317	32.2821	32.1694	31.7776	32.7392	31.9154	33.2769	33.2679	33.2228	33.0334	31.5795	30.9393	32.4172	32.1652	33.1971	31.9495	32.701	33.1375	34.1236	33.7931
942	36.3952	35.9371	35.9077	32.3076	35.1291	33.5189	34.4677	35.9034	34.5663	37.1404	36.1669	37.9277	38.2103	35.8224	37.2373	37.0859	37.1591	37.7147	36.2504	37.6842	37.0459	37.7982	39.0211	35.9728	33.0441	36.4724	35.8503	32.8524	33.4145	36.2312	35.4372	34.5202	35.3003	34.1797	34.9655	35.5028	34.2187	33.5176	32.2893	31.0539	34.1459	33.9523	31.3836	32.0156	33.121	34.1467	35.7869	34.6864	34.0751
943	34.8762	34.852	33.9448	33.7262	34.3205	35.2074	33.8766	34.9617	34.8393	35.0042	34.7316	34.1362	33.0132	34.8676	33.0888	32.0038	34.4461	34.8552	35.1524	35.3091	33.8972	33.6184	34.5063	32.6493	33.5037	35.1458	33.8202	33.0236	32.4294	32.2899	32.3548	32.5979	33.8692	33.8985	31.9287	32.1661	30.9646	31.8926	30.8148	30.5937	32.8229	33.2419	32.5715	32.1507	29.9577	31.2975	31.3682	32.0404	34.9784
944	35.4707	36.3148	36.5116	36.3999	36.8472	37.3652	35.057	35.8818	34.6282	35.2253	35.0547	34.9571	34.9987	34.8293	35.4586	33.9008	33.6195	34.0198	34.844	33.7531	34.7465	34.694	34.6974	35.2098	34.8333	34.2079	34.6312	33.9975	34.71	33.7286	34.0699	34.7104	35.9386	35.1806	34.0021	33.3118	34.8433	34.3241	33.0224	33.5479	33.7964	32.1678	33.3447	32.314	34.3126	33.6887	32.0089	34.8448	33.8769
945	37.4631	37.5384	38.0704	36.7108	36.6345	35.2693	37.9188	35.8774	37.0752	36.5297	37.4774	36.3292	36.231	37.308	36.3424	36.775	36.1405	37.5195	36.6728	34.2304	35.3054	34.8379	36.1839	35.0259	36.3954	36.5478	36.2954	36.1442	35.4451	35.264	36.191	35.2716	35.9841	36.0648	35.0147	35.3925	34.3115	35.3232	35.6485	31.9165	34.4856	34.001	34.9476	33.3114	35.0357	35.4558	34.0174	34.1807	33.3993
946	34.0997	33.9506	33.9805	33.988	34.7608	34.1907	35.2446	36.7549	33.5261	32.5671	34.5308	33.1405	35.3651	34.6454	36.343	35.7617	34.0932	35.4657	35.7565	34.2321	35.6213	35.2625	35.6453	33.4397	33.2079	32.2907	33.0546	32.7385	33.4252	33.5637	33.0755	33.1953	33.6735	32.327	33.3731	33.7406	34.2095	32.1743	32.5203	31.5963	33.4861	34.3949	32.3243	30.4308	32.4815	33.7404	32.4208	32.5548	32.855
947	35.6681	35.5798	35.9345	36.2519	37.1088	35.9036	34.3733	37.1268	37.593	35.6834	36.5775	37.3265	35.9049	36.1629	38.0464	36.9054	37.5999	39.0579	36.2009	37.1868	36.3624	35.5307	38.1647	34.1162	35.9502	34.7917	34.3844	35.0695	34.4498	34.8677	34.8644	34.5901	34.3845	34.165	34.2687	35.3569	32.7359	32.6882	33.9077	33.2217	31.856	34.4209	34.2744	34.156	35.7625	32.5811	34.7554	34.8519	35.0745
948	34.4239	35.3356	35.0929	34.5062	34.55	33.9022	35.6872	35.8281	35.767	34.6013	34.5616	35.999	34.6729	34.8248	34.9607	34.9934	34.6814	36.4892	34.0374	34.73	34.1714	35.1771	36.1461	35.1405	35.6059	37.4056	34.0914	35.0724	35.6363	36.0776	35.489	35.3519	36.5424	33.0429	32.6944	33.2419	33.4692	33.5671	33.1602	32.1739	32.3685	34.6961	33.6014	33.5667	33.4046	31.912	33.2302	34.2074	34.1751
949	34.963	35.8031	36.1496	34.9429	34.4032	35.9063	34.1458	33.4316	33.705	34.1898	33.4785	35.6261	34.1727	34.9731	35.6213	35.5182	33.7462	36.0323	35.5191	35.3357	34.317	34.1908	36.3414	36.2733	34.309	35.1142	33.0201	33.5331	33.8717	34.365	35.5345	35.8275	34.5893	34.4858	33.5284	34.0351	34.5777	34.295	32.9625	33.6101	34.3512	33.6235	33.9794	33.6599	35.0835	34.8484	33.6957	33.6462	33.4677
950	35.6273	36.5332	36.0812	33.7226	34.1676	32.0305	33.0906	34.1444	33.3637	34.7496	32.6824	31.6189	34.6608	33.2782	34.9579	33.5859	32.3515	33.9199	31.6931	31.481	34.3144	32.9364	34.2407	32.6835	31.2466	33.3311	32.5737	31.5355	33.3226	34.9317	32.4135	33.7789	34.5946	33.8037	34.2981	31.6397	35.8342	35.1584	31.5691	31.7487	32.1906	33.1965	30.2808	33.2808	32.9318	31.8064	31.4444	32.2345	33.8499
951	33.8154	34.6695	34.8794	34.0267	29.6311	31.8639	33.1439	32.8579	32.6397	32.9943	30.9645	33.6213	32.596	32.5413	33.2316	31.1915	32.6464	32.2851	33.9042	33.2418	32.6869	33.3572	34.0813	32.6942	31.7258	31.8616	29.9675	34.167	32.1956	33.5191	33.6795	33.9357	33.3597	31.4361	32.3157	33.1081	32.8275	30.6954	29.7101	31.3308	31.5993	31.6702	32.3394	30.7387	30.7991	31.6665	31.7944	32.4372	31.7892
952	32.6895	32.4462	32.6311	32.7882	31.621	32.6092	33.2732	32.9363	33.6576	33.2841	33.1051	31.3407	32.2668	34.1024	34.665	34.196	33.4847	32.3688	31.6277	32.5121	31.7167	32.7388	34.5534	33.6886	32.2485	33.3888	31.6618	32.1034	32.0403	31.5814	31.8779	31.4315	31.8915	28.9587	31.6341	30.5556	30.5767	31.3634	30.9099	28.9752	31.584	30.3116	31.6762	31.7666	31.5169	31.9218	32.4011	32.2326	33.0068
953	30.7724	31.9573	33.0831	31.0243	32.1898	32.1944	32.6412	34.146	33.9613	33.7411	31.4027	34.428	34.015	33.2006	32.0609	32.6277	33.4528	33.6675	34.8007	34.7664	31.5074	32.8425	33.159	31.0692	32.0346	34.3981	31.7844	33.5079	32.1528	34.0778	31.7527	32.1195	32.983	31.7229	32.3658	32.6681	31.5747	31.7468	29.7122	31.4836	31.4835	32.8796	31.5185	31.9816	31.1056	32.383	33.7348	29.6388	31.7642
954	32.9693	31.9125	33.1	33.7179	32.5835	30.5919	31.1378	31.1725	30.785	31.9218	32.0166	32.775	32.7831	34.1226	32.2481	33.4841	31.1329	33.8877	32.8811	31.6262	32.7994	31.8119	33.8596	32.2731	32.6268	33.0449	32.7255	33.9996	32.4432	32.0615	33.4582	31.9909	31.28	31.9167	31.6173	30.2268	31.0767	33.9046	32.3112	29.3085	32.34	32.6458	30.6357	29.4315	31.8379	32.0342	30.9923	33.702	30.8606
955	31.4643	29.3436	30.927	31.9965	32.184	32.7176	31.9873	31.316	34.2391	33.1163	33.6105	32.1125	32.8262	31.4907	32.6123	33.3188	31.5936	31.5399	32.8241	31.703	32.033	31.1677	31.3775	32.3905	31.5687	31.088	32.5221	34.4852	31.0364	30.506	34.822	32.4713	32.992	31.7415	31.2397	32.0947	31.1589	30.6309	32.2083	30.2535	29.5288	31.4134	31.4222	29.8445	34.2799	31.4224	32.5336	32.418	33.7204
956	32.4152	33.2363	34.5046	32.9253	33.383	32.4412	31.9525	33.0112	30.9267	32.593	30.8326	30.7376	31.2289	30.0966	33.4309	31.825	31.4137	33.6964	31.9002	32.3416	31.9293	33.7727	34.9334	34.7406	28.3099	33.1605	32.3948	30.6247	33.3363	33.7341	35.6519	32.9531	34.2571	31.013	32.0931	31.8139	32.2608	32.7813	31.3043	29.7839	31.6079	29.8893	31.2022	30.6147	32.2981	32.1052	33.2258	32.7036	33.3524
957	30.9575	30.6823	33.882	30.424	32.6561	31.5801	32.3283	31.8744	30.4189	31.8491	31.0476	30.8578	31.4202	32.1924	32.2392	32.146	31.7656	34.0325	32.827	33.25	31.4546	34.0472	33.5071	31.0214	33.2284	32.574	31.3432	29.516	31.6656	30.7488	30.4098	30.8284	32.6724	31.3688	31.9393	32.1915	33.1086	31.8492	30.0557	29.2411	32.0884	31.8972	31.2664	28.2219	31.2706	31.0841	31.246	32.0281	32.6639
958	35.509	32.3304	36.5652	34.7218	34.4907	33.2619	32.755	35.0582	32.8698	34.0472	32.5944	34.4283	34.0275	33.3102	34.1325	33.249	32.9163	33.2065	33.1906	33.5947	33.6132	33.4349	33.2733	33.0936	33.1593	34.2364	32.8825	33.6575	33.6756	33.0782	34.2333	32.9339	32.7115	33.7408	31.0699	33.7509	34.6963	32.8747	33.2338	32.9989	32.9387	33.2056	32.001	32.8255	32.937	32.276	32.4943	33.8975	33.248
959	31.497	32.8374	33.3889	30.5246	31.2705	31.3196	30.1836	31.8496	31.7585	33.2673	31.0907	33.8345	32.2958	32.8802	31.9113	32.6482	31.9814	31.7282	31.6085	30.9859	31.3536	31.9246	30.8441	33.5184	31.0929	32.3109	29.5049	31.1665	30.3305	31.153	31.218	31.7863	31.5675	30.2788	31.7133	31.4026	32.1014	31.3482	29.8363	30.5933	32.0594	31.5736	31.5903	30.2295	31.8291	30.4959	30.6989	32.0187	30.7216
960	34.2451	33.8472	33.4059	33.2127	32.0417	32.4592	33.7486	32.9909	32.0723	33.2799	31.1992	34.7385	32.651	33.3117	33.1252	31.1723	33.2249	33.9815	32.8912	33.0456	33.1183	33.1917	34.33	33.6194	32.4188	34.893	34.6088	32.6971	32.2852	32.2574	33.5459	32.9548	32.4154	31.1509	31.7387	32.2484	34.242	32.4426	32.4679	32.1004	32.8009	29.5637	31.0051	29.9856	32.8184	32.6795	31.7586	32.447	33.5217
961	33.3635	35.4154	33.8393	35.2766	34.2614	35.0467	34.8211	34.0871	34.311	34.88	34.6674	35.2823	35.5909	35.3015	34.781	35.561	34.5532	34.6223	33.4379	34.6885	34.473	35.0985	36.1028	34.2472	33.5608	35.1444	34.4821	35.5693	34.0362	33.4886	33.4337	33.5774	33.7625	34.7337	32.1646	34.5991	34.3002	35.0997	32.3254	32.1981	34.875	33.96	33.1133	33.1568	33.3281	34.1718	34.0135	33.5182	35.7115
962	34.7381	33.9026	32.8677	33.5548	34.1831	33.7829	35.7319	33.2	34.1718	32.7018	34.2146	35.2115	33.5052	32.993	35.06	33.7346	32.5682	35.0087	33.2042	32.8661	32.0612	34.9815	35.5043	32.8818	31.6166	33.4615	34.103	33.0432	33.8535	33.5798	33.243	34.0826	34.6786	32.4398	33.8781	30.5052	33.1485	32.6731	32.8261	34.0228	32.8177	33.2647	32.9454	32.6375	31.8849	32.5977	32.4863	32.8787	33.3168
963	32.4214	32.9089	31.9627	32.0084	31.3471	31.1566	32.1233	33.7596	32.5488	32.1328	31.3598	33.8619	30.8962	33.0565	34.2365	32.3423	32.8276	33.7985	32.8503	32.5093	33.0389	33.2485	33.601	32.2556	32.6883	32.4644	33.1768	33.8938	33.7035	33.0067	33.6482	32.9688	33.6364	31.6358	31.5508	32.3683	34.5438	32.1681	31.3827	31.4853	31.9619	33.5671	32.1501	31.8819	33.0984	33.5003	31.2849	34.0797	33.0337
964	31.1602	33.9004	32.5573	32.8613	33.1178	30.7597	34.1413	35.8565	34.0732	34.0244	32.6572	35.9791	34.0629	35.7107	36.5353	33.6973	32.3281	31.5242	33.0538	34.4077	33.458	32.7462	36.1312	33.6105	32.1811	32.5045	32.0857	32.5719	30.9643	34.6379	32.9833	34.3039	33.3699	32.2642	34.1209	32.7479	31.2142	33.7189	32.8159	31.6888	33.5258	35.6511	32.9484	30.4245	31.2713	30.9119	32.0761	33.6625	33.9544
965	33.8592	34.8778	33.7922	34.8326	34.8681	35.3851	31.79	31.827	34.0972	33.2287	32.2526	35.4963	32.0801	36.4515	35.3606	32.1673	30.4322	31.8277	34.8993	32.8294	32.916	33.8341	35.8039	33.452	33.0675	31.7583	30.8949	32.1338	31.6948	32.8716	33.5659	32.7003	35.4456	32.8537	33.1808	32.7093	32.5571	30.5486	31.7388	29.9056	30.0282	31.4241	32.3119	32.2454	32.9209	32.9035	33.5222	33.55	33.61
966	36.6395	35.3416	35.1374	36.2408	35.9716	35.5668	33.9747	36.5179	36.0602	35.0063	36.4371	35.9691	36.0961	36.4418	35.0259	34.891	35.8151	35.9582	35.1882	34.2587	36.4711	36.7391	36.6277	36.0425	36.2456	36.9364	35.648	34.5442	34.8456	34.2665	33.2247	34.2734	33.1603	32.5882	33.5645	35.3163	33.6749	33.993	32.4143	33.5748	34.8947	33.5214	31.8847	32.3826	32.973	34.4048	35.7773	35.5825	34.4186
967	36.3017	37.0092	36.7632	34.2933	34.2389	34.2674	34.1601	32.9201	33.2764	34.553	33.1892	34.3852	33.8526	33.2736	34.9524	33.9588	32.5988	35.2674	35.3855	35.1244	35.6208	35.5321	36.857	34.0171	34.9538	34.724	32.9587	33.3051	33.2237	32.3114	33.8646	33.9841	33.0834	33.1801	33.3545	32.4907	34.0342	30.8797	32.566	32.0759	32.8143	35.1968	33.1613	33.3807	33.1388	32.3836	34.1726	34.6527	32.2284
968	34.3624	34.4925	34.5378	32.8471	33.0613	32.8722	33.859	34.0165	34.5249	33.4731	32.7595	35.2804	34.0545	34.703	33.7264	33.3476	32.6303	35.4644	34.4363	34.0659	33.9725	32.9761	35.3309	33.8091	34.2629	34.2988	33.8086	33.788	34.0442	33.3629	34.4544	32.8556	33.4503	31.5911	33.6106	33.4653	34.9543	33.0309	32.6555	31.7454	32.1468	32.0029	30.6586	32.3588	33.1582	35.1906	33.4252	32.458	32.2654
969	29.5787	29.8668	31.9486	30.3668	31.3438	31.738	31.7356	30.9487	29.4638	29.7238	31.5837	33.1431	32.1255	31.985	31.4413	32.0944	33.1767	33.3894	33.7237	32.6896	32.2696	31.1971	32.313	32.0488	31.7379	32.1698	31.918	30.8123	30.1007	31.9245	32.5416	32.3436	32.3952	31.9729	29.966	32.3883	33.0141	30.9698	30.1468	29.8334	31.694	30.6946	31.6754	30.6565	31.1578	32.0361	30.9257	31.8954	33.2552
970	28.9434	30.2075	31.6546	31.832	32.0713	32.4438	32.1981	31.7276	31.1943	32.9512	31.6152	31.7083	30.5069	31.4978	31.1205	32.3102	31.1544	32.5447	33.3436	34.4722	31.0103	32.2799	34.0312	32.2547	31.3478	31.6819	31.0577	33.2855	31.831	31.0867	32.1352	31.8141	31.9614	30.1271	31.2562	31.0714	32.7049	30.8329	30.7114	31.4401	30.7988	30.9822	30.2595	30.4471	31.6423	31.2947	33.418	33.3338	32.5351
971	32.6591	30.292	30.071	28.8159	29.3356	29.7434	28.3265	30.4987	26.8736	32.0473	31.9462	29.8008	29.8883	29.0916	31.0264	29.6718	28.2526	30.7882	29.0533	29.3175	29.3805	31.6893	32.4839	29.1521	29.5223	28.9939	28.731	30.379	28.5981	29.6492	30.6229	32.6835	27.6383	30.2308	29.7226	30.5302	30.5616	30.3839	30.392	27.8864	29.3565	31.1991	32.6769	31.399	31.2978	31.7051	27.968	29.4083	30.6983
972	35.3932	33.6302	32.9307	32.2016	34.076	34.0445	33.0715	30.7518	32.826	33.7241	32.8072	33.6981	31.9549	32.0772	32.2305	32.3558	31.0626	31.6262	33.6073	32.992	32.3379	34.4799	33.6235	32.5969	31.4824	34.1009	32.2467	30.7285	31.8623	32.7985	30.9594	31.3861	34.6994	33.1264	31.9061	32.3354	32.4381	31.6936	31.3287	30.423	31.7388	31.0518	31.2456	30.4584	29.5153	31.6707	31.5364	31.4357	30.8081
973	31.1166	32.1704	30.7133	30.6971	29.7668	32.1525	30.3801	31.8971	31.286	31.4519	31.521	32.3889	30.9316	32.732	33.2137	33.6329	32.4968	33.2556	30.5969	31.5223	32.7245	32.1922	32.1056	33.0221	29.5626	32.5142	33.2926	30.9716	29.1561	31.0943	32.1722	31.907	33.3611	33.2891	32.1227	32.6865	31.2521	31.6883	28.4125	28.2722	29.9532	32.235	29.9911	31.0402	33.1735	30.1614	31.3515	32.5232	32.5382
974	32.2842	32.6179	31.6158	34.1233	33.0074	32.2689	31.8205	31.8585	32.4505	31.9952	31.7499	33.1618	33.6539	33.8745	33.2736	32.6442	33.5335	33.473	32.6988	32.7348	32.4266	33.1031	32.3748	32.1129	32.9364	34.6281	31.4902	30.8986	32.1112	32.0766	30.4172	31.5242	34.1041	32.2524	31.4785	32.3346	31.8876	32.6181	29.897	30.3488	31.5944	31.4042	30.5176	30.7779	32.1497	33.9891	31.6566	32.3427	33.3795
975	36.09	34.7367	34.2333	34.4842	34.1275	33.0029	34.5625	33.6072	32.7967	32.8397	33.5536	33.2845	33.6062	32.0044	33.0237	33.171	32.2326	34.0309	34.2054	34.8627	34.5121	34.3785	34.9579	32.8499	30.9152	34.1797	33.9557	32.8502	31.5867	32.746	34.0183	32.9501	33.1151	32.9986	34.758	33.3263	33.4771	32.2872	32.3639	31.3481	32.2578	34.4736	33.4605	32.5193	32.4816	33.0976	32.8669	33.3019	32.5773
976	34.8548	34.1108	33.9573	32.683	34.9827	34.0385	35.0948	33.7135	34.7563	33.313	35.5456	33.8083	33.9483	33.3625	33.2454	32.9748	34.446	31.9832	34.1136	33.1052	33.7386	33.3318	34.3632	34.1712	34.0354	33.1615	32.7929	33.1783	33.1233	33.4141	34.3531	34.7004	33.5499	34.2246	34.4954	33.526	33.7687	32.3295	32.8899	33.5488	33.0774	34.6451	32.3803	33.4217	31.4543	33.916	32.3457	34.0962	33.1232
977	32.0683	34.0266	32.8145	32.1608	33.6144	31.3571	32.7544	31.0665	31.5003	32.6512	31.9609	32.5424	32.0736	34.2001	33.6862	33.1766	32.6384	33.7919	33.3046	32.7911	33.7862	34.3053	33.4301	32.3344	32.8826	35.3277	34.8092	33.1725	32.5563	32.3114	31.9522	32.0918	33.5416	32.5734	32.6266	33.4608	33.1717	31.7597	31.7015	30.7392	33.4382	32.1016	31.8761	31.2936	31.3667	32.4601	32.1896	33.2756	32.4183
978	29.2369	30.8634	31.3212	31.1864	31.2082	33.0971	32.4211	31.7295	29.6611	29.1411	28.4111	29.9773	29.1016	32.3526	32.1936	32.4055	32.0764	34.2056	31.896	33.4821	32.1408	33.884	32.4452	32.9982	31.3974	33	32.4289	32.0469	31.8537	31.7826	31.3628	32.5308	31.1396	31.5372	31.4868	32.1694	32.648	32.6303	29.6966	29.3161	31.3239	31.8141	30.5615	29.2764	29.2984	31.1859	31.2601	32.4955	32.2387
979	32.9418	31.4214	31.6462	31.3729	32.5649	31.7076	32.0371	29.0662	29.9349	31.5946	31.9431	31.5897	33.672	30.8175	32.2445	29.7596	30.5359	33.2379	33.1958	31.7132	32.7016	31.2663	32.5248	33.3471	32.2012	31.8501	31.3375	31.9425	30.0097	32.4908	32.8776	31.5661	32.8466	31.0142	32.2834	30.9853	32.2412	30.7032	29.1183	29.8471	32.8829	31.7383	32.609	32.1434	31.4318	32.5909	32.5297	32.4006	32.3009
980	34.1647	31.7492	31.6451	31.6179	31.0539	30.5036	30.7349	30.6825	29.7607	31.7169	31.9677	31.8543	30.0873	30.8086	31.4904	30.6687	31.6768	32.4425	31.0345	33.2488	32.6995	32.1794	31.9061	31.823	31.577	32.3829	30.5228	32.6565	31.9972	32.7538	33.8301	31.5816	33.5736	33.1585	31.7336	31.6146	32.7598	29.9744	31.2592	29.7824	29.9201	30.3037	30.9771	29.4198	28.7302	30.1536	30.8483	32.661	31.4186
981	32.5139	34.1191	33.8919	32.9352	31.1449	30.5713	31.7117	32.0639	32.3006	33.8132	33.56	31.5706	31.4989	32.471	32.6516	32.8945	32.5102	33.1452	33.6952	33.3691	33.1018	32.3655	33.9057	33.187	31.6212	32.4487	31.1404	33.1065	30.5044	33.3055	32.5277	30.8491	33.7022	31.4071	33.4687	34.9372	31.9847	32.5513	32.3074	26.7952	32.2078	31.3287	31.0548	31.755	33.5683	32.5328	31.9406	32.3659	31.1796
982	36.3105	35.2491	36.2241	33.6376	34.2249	33.3753	34.9242	33.66	35.0958	33.8447	34.7635	34.5038	33.4781	35.2809	35.1007	35.0935	34.2284	35.0263	34.9505	34.4657	33.5522	33.9464	34.6339	35.2253	33.5197	33.4971	34.8943	34.953	33.7617	33.329	34.2079	33.488	35.0652	33.6922	33.0984	34.251	33.3883	33.8307	33.727	32.9009	32.4514	33.562	34.0554	32.4477	33.075	33.5661	33.8681	32.9313	32.7432
983	30.4346	33.3468	33.4171	34.1585	32.6612	35.4242	34.9501	33.8776	32.3322	31.4056	31.121	34.8886	32.9417	35.0463	34.1222	33.0049	35.0448	36.421	33.67	34.9455	33.7925	33.1828	32.4341	33.2585	33.3378	34.3025	32.98	32.9816	30.239	32.0702	33.0254	33.1786	33.1167	33.5471	32.8555	32.1027	32.7133	29.2921	31.1034	31.0851	32.0386	31.0097	30.3287	30.6493	30.5855	31.1837	30.6097	31.8572	34.0512
984	30.484	33.2576	31.8716	32.2758	31.3886	32.2573	31.1551	31.2435	30.6657	31.018	32.1044	32.0201	31.6356	31.8884	32.774	32.1831	32.471	32.7823	31.5398	31.1731	30.9219	31.7069	31.9213	32.3439	30.8934	30.9813	30.0819	32.012	31.3995	30.0412	30.7832	31.8142	31.0913	32.3646	30.2138	32.0286	31.4594	30.6835	32.0763	29.3898	30.8665	29.5461	30.6536	29.8602	28.9025	32.6134	33.0778	30.831	32.5412
985	30.8384	30.4811	31.1935	32.791	32.3673	32.9008	34.6336	34.8925	32.1353	35.3727	33.0043	33.4666	32.5487	33.614	34.7515	33.9171	33.6959	33.3084	32.7437	32.1741	31.2994	31.2949	33.0271	32.1894	32.1242	33.0633	33.8077	33.1848	31.5466	33.4587	31.3442	30.952	32.2088	31.9503	31.1581	31.633	33.2223	31.6012	30.1908	31.3294	31.4981	31.7963	31.4013	33.3033	32.2165	32.8609	32.7124	34.0935	33.0966
986	32.0731	32.9568	31.5319	30.5586	31.0476	31.9062	32.6289	31.2413	31.6064	31.2056	32.4891	32.0137	31.6478	31.6251	32.9127	31.7082	32.6097	34.9418	34.8297	33.6746	31.7331	33.9369	33.7803	31.801	31.6837	33.132	31.4758	31.602	30.4688	31.5796	32.4697	30.8488	32.0354	32.1708	31.5069	33.0543	33.2421	31.7304	29.8618	28.6036	31.8164	30.7948	30.5541	29.8815	32.276	31.3681	32.6334	33.6879	32.3884
987	29.7002	31.6394	31.259	28.6422	26.796	27.2147	28.1497	30.5227	27.8765	29.9475	28.4913	26.682	27.98	28.7153	26.8914	29.2794	29.7524	31.3666	30.5766	29.8234	30.8079	31.5719	30.7127	29.7023	27.3709	28.8128	28.7299	28.1127	29.0207	30.7518	29.1355	29.8244	31.2425	29.8623	31.3051	31.3535	29.4321	30.1157	27.0498	26.0571	28.3596	28.2031	28.2931	28.5318	28.2708	29.6433	30.2975	32.5029	33.9385
988	31.0752	30.7202	31.4231	29.8878	28.7071	29.2987	30.1355	29.894	28.652	28.5262	29.3535	30.0808	28.0854	30.5152	29.2437	29.2361	29.7496	30.5242	30.4275	31.9423	31.1674	31.8401	31.0399	28.9629	28.4307	32.3212	30.1743	29.4563	29.0314	30.9704	31.3588	31.1951	31.8889	30.9292	29.9229	31.408	30.5829	29.5418	30.086	28.147	29.1642	31.4921	30.1694	30.4597	31.3282	31.2877	30.7827	31.6865	32.1034
989	28.5683	29.7763	29.7776	29.2219	30.2361	30.7106	31.3754	30.5535	29.4336	31.6431	30.3237	30.5671	29.9966	29.855	28.768	31.193	30.3528	32.4048	30.8276	29.8763	32.1759	31.7245	32.4348	31.4755	29.1334	30.5922	31.1427	31.1906	31.6529	31.327	32.0442	32.1474	32.6582	31.92	31.7911	30.3359	31.3021	29.8936	30.7243	29.3303	29.6081	30.0416	31.5991	30.846	30.9893	31.9688	33.0478	32.4548	32.0794
990	30.8788	30.9408	34.1886	29.7206	30.4312	29.9965	31.2724	31.0539	31.3306	31.7023	32.9111	33.3548	30.5048	32.2674	31.3381	30.826	30.9629	32.6033	32.7837	33.6934	32.8322	30.4553	33.6329	29.8912	31.0923	30.3147	31.0457	30.1506	28.5641	29.3855	31.2582	30.9706	32.9659	30.4201	31.2888	29.6917	32.6946	30.0689	30.2872	29.2073	28.7216	30.4336	29.8793	31.0557	31.1667	31.1937	33.2819	32.8285	30.7329
991	30.66	32.9791	32.9538	33.2483	34.1191	33.8158	30.8643	34.3828	33.2744	34.3606	31.4354	34.1325	34.3255	32.0056	35.7655	33.0865	32.6141	32.5688	33.6714	32.964	33.93	35.0552	33.348	33.6283	31.631	32.1631	33.6194	32.8963	32.164	33.1658	32.227	31.4752	31.5522	31.7088	31.9916	31.9686	31.7972	30.3288	31.3559	29.8246	32.4479	33.0039	32.3191	33.2326	32.8397	32.0733	32.7567	33.1076	34.0904
992	33.2869	34.7593	34.0207	33.0802	32.2433	32.9446	34.533	32.6944	31.4622	32.801	31.8598	34.1886	32.9455	33.6061	34.1602	33.429	32.9943	33.4915	33.5923	33.3618	33.3869	32.5912	34.7109	32.7253	33.113	32.5566	33.5678	32.728	32.8601	32.6969	32.5251	32.3723	33.1823	31.7239	31.4719	33.5291	33.407	32.6707	31.5342	31.3152	33.5933	32.7358	32.7698	32.9483	33.1559	32.8334	34.1068	33.2758	32.3121
993	34.1625	32.9493	32.9243	32.0627	30.7899	29.5722	28.724	30.2426	29.0794	30.4017	30.9082	33.5598	33.1252	29.8318	31.0879	31.3735	33.7722	33.4263	32.9414	31.4874	31.7513	30.8724	31.684	31.0423	27.7181	30.8463	31.8059	30.1064	30.9157	31.248	33.6311	32.3747	31.5015	28.8496	31.2962	29.1459	31.6041	29.6952	30.8171	29.5683	31.9426	31.1395	30.6812	30.3025	30.6351	32.6151	32.1349	31.9846	30.5989
994	31.4516	33.2235	31.1343	29.8042	30.1678	30.7476	31.2482	30.1524	28.8661	30.6854	28.1677	32.488	31.012	31.0629	29.632	29.8122	31.6836	33.9349	33.0445	31.9755	30.1204	29.7516	31.9068	32.4084	32.2001	34.3463	32.9953	28.8729	31.797	29.643	29.8388	30.8437	31.0817	30.3027	29.4777	31.335	29.6905	29.8016	29.6043	29.1949	31.0766	30.8616	29.477	29.8667	30.1891	30.482	32.0036	31.4769	32.1023
995	29.8875	31.5728	32.4799	31.9751	32.9839	32.216	32.0122	32.1576	32.9992	31.3826	34.0078	32.156	32.7774	34.0036	36.1735	36.0981	34.0805	32.9247	33.2206	34.0418	32.738	32.2729	36.6201	33.6945	30.9587	32.4772	32.8002	30.7884	33.1396	31.6977	33.6657	32.7151	36.2452	34.812	33.5486	30.8048	31.6549	32.1245	30.9287	30.6625	32.2486	33.2465	31.8712	32.3776	31.6305	32.1309	32.4165	31.894	31.9445
996	38.3196	38.798	38.1771	37.8729	38.4822	38.4245	37.1265	35.6898	35.9317	36.1449	35.0809	37.5036	37.8432	36.5003	37.528	36.9363	36.7623	39.1477	37.7602	36.6188	35.5671	36.5696	36.2041	34.9139	35.0006	34.9639	35.1409	34.9641	35.116	35.9131	36.0729	35.0194	36.7903	33.6212	34.2757	34.9822	34.4577	34.0546	34.4764	32.2223	34.6627	34.8025	33.7857	33.234	34.2416	36.7931	33.8127	35.163	36.4224
997	36.8862	40.406	37.9197	36.6111	35.3398	36.8069	35.8765	36.9061	37.3074	36.0954	36.8452	35.9741	36.126	36.0843	34.4693	36.8191	35.3583	35.6293	36.9158	35.5467	35.9122	34.0492	37.0586	33.6105	35.3815	37.0911	35.5531	35.5106	35.4021	33.3448	34.1941	34.205	35.589	37.0603	36.5102	35.1193	37.2483	34.437	35.9069	33.7143	34.3044	34.1342	32.673	31.5215	33.0095	32.8338	34.6133	36.1978	36.0145
998	33.7287	36.0073	37.5362	35.2179	35.6097	35.5655	34.2753	34.8798	35.8246	33.9259	35.6722	35.9167	34.934	35.3357	35.0264	35.269	34.8155	36.3553	35.6665	35.6494	35.0113	35.3099	35.7058	35.5474	36.6402	36.3731	34.0656	34.8688	35.7521	34.9564	33.3521	33.5264	35.0896	34.2863	34.5534	34.8895	35.2334	33.7655	33.2155	31.736	33.7098	32.1351	33.8248	32.0585	34.1234	32.7669	33.2845	34.2648	33.5249
[truncated: 2,002 more rows]
[truncated: 61 more columns]
